# Supplementary material for: Mouse p53-Deficient Cancer Models as Platforms for Obtaining Genomic Predictors of Human Cancer Clinical Outcomes
Source: PLoS One. 2012 Aug 7;7(8):e42494. doi: 10.1371/journal.pone.0042494 (PMC3413665; doi:10.1371/journal.pone.0042494)
Supplement: Table S2 — Gene expression datasets for human breast cancer with clinical information. (XLS) [file pone.0042494.s012.xls]

## Sheet: Hoja1
Author	Referencias	Platform	Genechip	Number samples	Endpoints	ER+	ER-	LN+	LN-	Tamo +	Tamo -	Chemotherapy	No chemotherapy	Size < 2cm	Size ≥ 2cm	Size ?	grade 1 or 2	grade 3	grade ?	age < 50y	age ≥ 50y	age ?
Desmedt		Affymetrix	U133A	191	DMFS, DFSS, OS	128	63	191	0	0	0	0	191	64	127		108	81		129	62
Chang		Agilent	NA	295	DMFS, RFS, OS	226	69	144	151	40	225	110	185	114	181		176	119		264	31
Loi		Affymetrix	U133A, U133 Plus 2.0	479	DMFS, RFS	427	39	179	282	353	125	0	479	172	298	9	295	99	85	83	388	8
Miller		Affymetrix	U133A	251	DFSS	213	34	84	158	?	?	?	?	112	139					55	196
Pawitan		Affymetrix	U133A	159	RFS; DFSS, OS	?	?	?	?	?	?	?	?	99	101		86	61
Schmidt		Affymetrix	U133A	200	DMFS	?	?	0	200	0	200	?	?	?	?		165	35	12
Symmans		Affymetrix	U133A	298	DMFS	298	0	112	175	298	0	?	?	?	?		?	?		?	?
Wang		Affymetrix	U133A	286	DMFS	209	77	0	286	0	286	?	?	?	?		?	?		?	?
Zhang		Affymetrix	U133A	136	DMFS	136	0	0	136	136	0	?	?	?	?		?	?		?	?
Zhou		Affymetrix	U133AAofAv2	54	RFS	54	0	0	54	?	?	?	?	?	?		?	?		29	25

## Sheet: Hoja2
Table S2. Gene expression datasets for human breast cancer with clinical information.
Author		Desmedt	van de Vijver	Hatzis	Kao	Loi1	Loi2	Miller	Pawitan	Schmidt	Symmans	Wang	Zhang	Zhou	Total
Raw Data		GSE7390	Author's website	GSE25066	GSE20685	GSE6532	GSE9195	GSE3494	GSE1456	GSE11121	GSE17705	GSE2034	GSE12093	GSE7378
Platform		Affymetrix	Agilent	Affymetrix	Affymetrix	Affymetrix	Affymetrix	Affymetrix	Affymetrix	Affymetrix	Affymetrix	Affymetrix	Affymetrix	Affymetrix
Affymetrix Genechip		U133A		U133A	U133Plus 2.0	U133A	U133Plus 2.0	U133A	U133A	U133A	U133A	U133A	U133A	U133AAofAv2
Dataset type		Discovery	Validating	Validating	Validating	Validating	Validating	Validating	Validating	Validating	Validating	Validating	Validating	Validating
Endpoints1	DMFS	X	X	X	X	X	X			X	X	X	X		2720
	RFS		X			X	X		X					X	987
	DFS	X						X	X						601
	OS	X	X		X				X						972
Patient number		191*	295	508	327	402	77	251	159	200	298	286	136	54	3184
ER+		128	226	291	204	350	77	213			298	209	136	54	2186
ER-		63	69	217	123	39	0	34			0	77	0	0	622
LN+		0	144	351	190	143	36	84		0	112	0	0	0	1060
LN-		191	151	157	137	241	41	158		200	175	286	136	54	1927
Tamo2		0	40	291		276	77	66		0	298	0	136		1184
No Tamo2		191	225	217		125	0	181		200	0	286	0		1425
Chemo3		0	110	508		0	0	107							725
No Chemo3		191	185	0		402	77	140							995
Size < 2cm		64	114			166	6	112	99						561
Size ≥ 2cm		127	181			227	71	139	101						846
grade 1 or 2		108	176	210		261	34	195	86	165					1235
grade 3		81	119	258		75	24	54	61	35					707
age < 50y		129	264	277	203	77	6	55						29	1040
age ≥ 50y		62	31	231	124	317	71	196						25	1057
* Only high-quality hybridisations (191 out of 198 patients)
1 DMFS: distant metastasis-free survival; RFS: recurrence-free (local, regional and/or distal) survival; DFS; disease-free survival; OS: overall survival
2 Tamo: tamoxifen therapy; No Tamo: no tamoxifen therapy.
3 Chemo: Adjuvant chemotherapy; No Chemo: no adjuvant chemotherapy.
