# Supplementary material for: Mouse p53-Deficient Cancer Models as Platforms for Obtaining Genomic Predictors of Human Cancer Clinical Outcomes
Source: PLoS One. 2012 Aug 7;7(8):e42494. doi: 10.1371/journal.pone.0042494 (PMC3413665; doi:10.1371/journal.pone.0042494)
Supplement: Table S4 — Gene expression datasets for human lung adenocarcinoma with clinical information. (XLS) [file pone.0042494.s014.xls]

## Sheet: Hoja1
Author	Referencias	Platform	Genechip	Number samples	Endpoints	ER+	ER-	LN+	LN-	Tamo +	Tamo -	Chemotherapy	No chemotherapy	Size < 2cm	Size ≥ 2cm	Size ?	grade 1 or 2	grade 3	grade ?	age < 50y	age ≥ 50y	age ?
Desmedt		Affymetrix	U133A	191	DMFS, DFSS, OS	128	63	191	0	0	0	0	191	64	127		108	81		129	62
Chang		Agilent	NA	295	DMFS, RFS, OS	226	69	144	151	40	225	110	185	114	181		176	119		264	31
Loi		Affymetrix	U133A, U133 Plus 2.0	479	DMFS, RFS	427	39	179	282	353	125	0	479	172	298	9	295	99	85	83	388	8
Miller		Affymetrix	U133A	251	DFSS	213	34	84	158	?	?	?	?	112	139					55	196
Pawitan		Affymetrix	U133A	159	RFS; DFSS, OS	?	?	?	?	?	?	?	?	99	101		86	61
Schmidt		Affymetrix	U133A	200	DMFS	?	?	0	200	0	200	?	?	?	?		165	35	12
Symmans		Affymetrix	U133A	298	DMFS	298	0	112	175	298	0	?	?	?	?		?	?		?	?
Wang		Affymetrix	U133A	286	DMFS	209	77	0	286	0	286	?	?	?	?		?	?		?	?
Zhang		Affymetrix	U133A	136	DMFS	136	0	0	136	136	0	?	?	?	?		?	?		?	?
Zhou		Affymetrix	U133AAofAv2	54	RFS	54	0	0	54	?	?	?	?	?	?		?	?		29	25

## Sheet: Hoja2
Table S4. Gene expression datasets for human lung adenocarcinoma with clinical information.
Author	Shedden	Nguyen	Tomida	This study	Total
PMID	18641660	19576624	19414676
Raw Data	https://array.nci.nih.gov/caarray/project/jacob-00182	http://cbio.mskcc.org/Public/lung_array_data/	GSE13213
Platform	Affymetrix	Affymetrix	Agilent	qRT-PCR
Affymetrix Genechip	U133A	U133A	G4112F
Dataset type	Discovery and validating	Validating	Validating	Validating
Patient number	443*	129	117	55	744
Stage IA	114	51	42	9	216
Stage IB	161	37	37	10	245
Stages II or later	165	41	38	36	280
Chemo1	89				89
No Chemo1	233				233
Female	220	79	57	16	372
Male	223	50	60	39	372
Mean age (years)	64	67	61	63
* 376 samples were used in training; 67 samples were used in testing
1 Chemo: Adjuvant chemotherapy; No Chemo: no adjuvant chemotherapy.
