# Supplementary material for: Mouse p53-Deficient Cancer Models as Platforms for Obtaining Genomic Predictors of Human Cancer Clinical Outcomes
Source: PLoS One. 2012 Aug 7;7(8):e42494. doi: 10.1371/journal.pone.0042494 (PMC3413665; doi:10.1371/journal.pone.0042494)
Supplement: Table S5 — Probesets corresponding to the 36-gene test, and associated Cox analysis. (XLS) [file pone.0042494.s015.xls]

## Sheet: Hoja1
Table S5. Probesets corresponding to the 36-gene test, and associated Cox analysis.
Probeset ID	Wald Statistic	Cox coeficient	p-value	Gene Symbol	Gene Name
204531_s_at	2.5726	0.576083	0.0100939	BRCA1	breast cancer 1, early onset
214727_at	2.78693	1.29457	0.00532105	BRCA2	breast cancer 2, early onset
203418_at	2.50644	0.365143	0.0121952	CCNA2	cyclin A2
203967_at	3.17355	0.506883	0.00150587	CDC6	cell division cycle 6 homolog (S. cerevisiae)
203968_s_at	3.0221	0.564666	0.00251026	CDC6	cell division cycle 6 homolog (S. cerevisiae)
221520_s_at	2.55611	0.54418	0.0105851	CDCA8	cell division cycle associated 8
218542_at	2.52972	0.267115	0.0114153	CEP55	centrosomal protein 55kDa
205394_at	2.82981	0.524202	0.00465751	CHEK1	CHK1 checkpoint homolog (S. pombe)
201897_s_at	3.36042	0.450294	0.000778232	CKS1B	CDC28 protein kinase regulatory subunit 1B
204170_s_at	2.52544	0.29379	0.0115553	CKS2	CDC28 protein kinase regulatory subunit 2
210074_at	3.44285	0.366998	0.000575616	CTSL2	cathepsin L2
219787_s_at	2.68178	0.271443	0.0073232	ECT2	epithelial cell transforming sequence 2 oncogene
218498_s_at	3.12864	0.423141	0.00175619	ERO1L	ERO1-like (S. cerevisiae)
203091_at	3.40501	1.30512	0.000661617	FUBP1	far upstream element (FUSE) binding protein 1
212139_at	2.75569	0.777466	0.00585679	GCN1L1	GCN1 general control of amino-acid synthesis 1-like 1 (yeast)
216232_s_at	2.62227	0.774507	0.00873455	GCN1L1	GCN1 general control of amino-acid synthesis 1-like 1 (yeast)
219539_at	2.56204	0.763742	0.0104061	GEMIN6	gem (nuclear organelle) associated protein 6
214431_at	2.60529	0.541877	0.00917964	GMPS	guanine monphosphate synthetase
200853_at	2.59991	0.500881	0.00932478	H2AFZ	H2A histone family, member Z
213911_s_at	2.54953	0.50105	0.0107868	H2AFZ	H2A histone family, member Z
219212_at	2.58728	0.509911	0.00967379	HSPA14	heat shock 70kDa protein 14
222039_at	2.64534	0.446794	0.00816099	KIF18B	kinesin family member 18B
203362_s_at	2.57719	0.275265	0.00996073	MAD2L1	MAD2 mitotic arrest deficient-like 1 (yeast)
220651_s_at	2.66562	0.509291	0.00768476	MCM10	minichromosome maintenance complex component 10
210825_s_at	-2.5904	-0.506414	0.00958656	PEBP1	phosphatidylethanolamine binding protein 1
205353_s_at	-2.9901	-0.513894	0.00278886	PEBP1	phosphatidylethanolamine binding protein 1
39729_at	-3.02174	-0.406044	0.00251328	PRDX2	peroxiredoxin 2
210567_s_at	2.89591	0.748998	0.00378057	SKP2	S-phase kinase-associated protein 2 (p45)
203625_x_at	2.70499	0.373462	0.00683058	SKP2	S-phase kinase-associated protein 2 (p45)
203626_s_at	2.64771	0.870351	0.00810384	SKP2	S-phase kinase-associated protein 2 (p45)
219262_at	2.74247	3.63334	0.00609785	SUV39H2	suppressor of variegation 3-9 homolog 2 (Drosophila)
213346_at	2.71143	0.655179	0.00669929	TEX30	testis expressed 30
217839_at	2.72642	0.664112	0.00640246	TFG	TRK-fused gene
218073_s_at	2.91547	0.466238	0.00355158	TMEM48	transmembrane protein 48
202341_s_at	-2.50446	-0.308576	0.012264	TRIM2	tripartite motif-containing 2
204033_at	2.87666	0.378979	0.00401915	TRIP13	thyroid hormone receptor interactor 13
