# Supplementary material for: Mouse p53-Deficient Cancer Models as Platforms for Obtaining Genomic Predictors of Human Cancer Clinical Outcomes
Source: PLoS One. 2012 Aug 7;7(8):e42494. doi: 10.1371/journal.pone.0042494 (PMC3413665; doi:10.1371/journal.pone.0042494)
Supplement: Table S6 — Multivariate Cox regression analysis for the 40-gene test and p53 mutation status test. (XLS) [file pone.0042494.s016.xls]

## Sheet: Hoja1
Table S6. Multivariate Cox regression analysis for the 40-gene test and p53 mutation status test.
Variable		HR1	95% CI2	p-val
40-gene test	H vs L	4.6	1.30 to 16.76	0.018*
	I vs L	3.14	0.93 to 10.60	0.065
p53-mut predictor (mut vs wt)		1.71	0.88 to 3.35	0.11
Number of samples is 236. Endpoint: disease-free specific survival at 10 years.
1 HR: Hazard ratio
2 CI: confidence interval
* Significant p-values
