# Supplementary material for: Mouse p53-Deficient Cancer Models as Platforms for Obtaining Genomic Predictors of Human Cancer Clinical Outcomes
Source: PLoS One. 2012 Aug 7;7(8):e42494. doi: 10.1371/journal.pone.0042494 (PMC3413665; doi:10.1371/journal.pone.0042494)
Supplement: Table S7 — Clinical variables in the lung adenocarcinoma clinical test, and associated Cox regression analysis. (XLS) [file pone.0042494.s017.xls]

## Sheet: Hoja1
Table S7. Clinical variables in the lung adenocarcinoma clinical test, and associated Cox regression analysis.
Variable	Wald Statistic	Cox coeficient	p-val
Stage	6.47675	0.67175	9.37203e-11
Age	2.09412	0.196832	0.0362494
Gender	1.71337	0.157115	0.0866454
