# Supplementary material for: Mouse p53-Deficient Cancer Models as Platforms for Obtaining Genomic Predictors of Human Cancer Clinical Outcomes
Source: PLoS One. 2012 Aug 7;7(8):e42494. doi: 10.1371/journal.pone.0042494 (PMC3413665; doi:10.1371/journal.pone.0042494)
Supplement: Table S8 — Primer sequences used for qRT-PCR validation of the 36-gene test using FFPE-samples from lung adenocarcinoma patients. (XLS) [file pone.0042494.s018.xls]

## Sheet: Hoja2
Table S8. Primer sequences used for qRT-PCR validation of the 36-gene test using FFPE-samples from lung adenocarcinoma patients.
Gene Symbol	Primers for PCR amplification		Primers for cDNA synthesis
	Forward	Reverse
ACTB*	CCAACCGCGAGAAGATGA	TCCATCACGATGCCAGTG	GCATTACATAATTTACAC
BRCA1	CTGCTCAGGGCTATCCTCTC	TGGCTCCCATGCTGTTCTA	TTACTGGTAGAACTATCT
BRCA2	GCAAGATGGTGCAGAGCTTTA	CTTAACTGCTCTTCACTGAAATAACC	TGTTAACAGAGAATATAA
TEX30	TTGCAGGTGTTTTTCTTGGA	ACAAATGAGACCCCGAACAA	ATCTGTGTATTTATTTCT
CCNA2	GGTACTGAAGTCCGGGAACC	GTGACATGCTCATCATTTACAGG	GTACTTCATTAACACTCA
CDC6	CCTGTTCTCCTCGTGTAAAAGC	GTGTTGCATAGGTTGTCATCG	TCTAACTGAAGAAAGTAT
CDCA8	ACGTAAGAATCTTCAAACTGCAAG	CCTTTTCCTTGTATGGACTGAGTT	CTTAGAGACAGTTATTCT
CEP55	CAAATAACACAGTTGGAATCCTTG	TCAGTCTCTCCTTGGAAAGTGAC	AATACTTATTTTGCTACT
CHEK1	CAACAAACCCCTCAAGAAAGG	TGGATTGAATGTGCTTAGAAAATC	AGTAACTGACTATTCAAA
CKS1B	GACAAATACGACGACGAGGAG	CAGATGGGTTTTAGGGACCA	CATAATAATGTTATCAGA
CKS2	ACCGGCATGTTATGTTACCC	CATGTAATGAACCCAGCCTAGA	CTTATATACACATATACATT
CTSL2	TCAGAGGCTTGTTTGCTGAG	CCAGGACGAGCGAAAGATT	ATATAATCTTCTGTGTGT
ECT2	GACATCCCACGGCTCAGT	CAAGGGAGGGAGAAGGGATA	ATAGTTTAGTGTTATTTATC
ERO1L	GGAGACAGCGGCACAGAG	CAATGGTTTCAACATCACAGGT	TTGTAATACCTAAAGTAG
FUBP1	AGCAGCCTATTATGCCCAGA	CCCCACACAATGAAGCAAAT	TACATCTACACTAAATACTA
GAPDH*	GCTCTCTGCTCCTCCTGTTC	ACGACCAAATCCGTTGACTC	TACTTTATTGATGGTACA
GCN1L1	CAGGGTCAGACTGTGGGTTC	GGTAGCGCCAGCTCTCAA	TCTGTTTATATCAAGATT
GEMIN6	GAAGAATGAGTATAAAGGATGGGTTT	TTCAAGGAAGTTCACAAGGACA	AATATAGTCTTTTTCTATC
GMPS	GAGTTAGTTTCCAGGCATCCA	CTTCAGCACATATTACTCTGATTGC	TATATAAACAACTCTGTTA
GUSB*	CCTGTGACCTTTGTGAGCAA	AACAGATCACATCCACATACGG	CTTCTGATACTTCTTATAC
H2AFZ	ATCTAGGACGACCAGTCATGG	GCATTTCCTGCCAGTTCAAG	CTGTTAGAGTATTTAGAGT
HSPA14	GTTCAGCCAGAGATATTTTAGTTAAGG	TGATGGAAACAGCACTGTGAA	TAGTAAGAACAGCTAATA
KIF18B	GATGGGGACCGTTCTAAGC	CTGCTTGGAGCAGGGAGTA	CTCAGAGAGATCAAAGGT
MAD2L1	TTGCTTGTAACTACTGATCTTGAGC	TTCTGAACTGAACACTTGTATAACCA	ATCTTTGTCTGTATAAAT
MCM10	AGACTCCCGAACAAGCACTG	AGCATGTTCTTCTCCTCTTGGT	ACTTAAATGTCAATGTTA
PEBP1	CAGTCCTCTCCGATTATGTGG	GATGGGCTCGTCACACTTTAG	AGGAGAAATCTATTATAC
PRDX2	CAACCGTGCAGAGGACTTC	CCCAAGCCTCCCTCTTTC	CTAATACTTTATTGGTTA
RPLP0*	CGACAATGGCAGCATCTACA	TGATGCAACAGTTGGGTAGC	GTGATTAGTCAAAGAGAC
SKP2	TGCTAAGCAGCTGTTCCAGA	AGATTCAGCTGGGTGATGGT	CTAACTAAAGTAGAGAGAT
SUV39H2	GCTGGAGAAGAGCTGACTTTTG	TCCACATTTACATACTGTTCTGACC	TATACTAAGCTGTAAATAG
TBP*	AGTGAAGAACAGTCCAGACTG	CCAGGAAATAACTCTGGCTCAT	GTGTTTAAAATCTACATA
TFG	ATAGCTTGGAACCACCTGGA	TTTTCTTCCCTACCATCCACA	ATAACCTGAGTAGACTGT
TFRC*	TGAAGAGAAAGTTGTCGGAGAAA	CAGCCTCACGAGGGACATA	ACTACAACATAGTGATCT
TMEM48	ACCAGCTATCCTTAATACTTTGTTGAC	GGAAGCATGAGGAAGCTTAAAGTA	ACACAGTTTATATTACTTA
TRIM2	AAACATCATTGTGGCCGACT	GATCCACTCCCATCAAAAACC	AAACTCTAGTCATAATCT
TRIP13	GCTCATGCGCTGTATGTCC	GTCCACTGCCAGAGACAGG	AACATAAATAGAATACACT
Primers sequence are shown from 5' to 3' ends
* Housekeeping genes
