# Supplementary material for: Mouse p53-Deficient Cancer Models as Platforms for Obtaining Genomic Predictors of Human Cancer Clinical Outcomes
Source: PLoS One. 2012 Aug 7;7(8):e42494. doi: 10.1371/journal.pone.0042494 (PMC3413665; doi:10.1371/journal.pone.0042494)
Supplement: Table S9 — Molecular annotations of the clinical breast cancer specimens with respect to ER, PR and HER2 status. (XLS) [file pone.0042494.s019.xls]

## Sheet: Affy_y_Agi2_GlobalNorm_70gene_2
Table S9. Molecular annotations of the clinical breast cancer specimens with respect to ER, PR and HER2 status.
Author	GEO Dataset ID1	GEO Sample ID1	Patient_ID	Risk Group	ER_status	PR_status	HER2_status	Time to Distant Metastasis (years)	Distant Metastasis Event (0=censored; 1= event)
Hatzis	GSE25066	GSM615098	1009	High	Negative	Negative	Negative	5.503	1
Hatzis	GSE25066	GSM615099	1011	High	Negative	Negative	Negative	5.424	1
Hatzis	GSE25066	GSM615101	1019	High	Negative	Negative	Negative	5.205	1
Hatzis	GSE25066	GSM615102	1027	High	Negative	Negative	Negative	2.732	0
Hatzis	GSE25066	GSM615103	1031	Intermediate	Positive		Negative	5.3	1
Hatzis	GSE25066	GSM615104	1034	Intermediate	Negative	Negative	Negative	0.783	0
Hatzis	GSE25066	GSM615106	1037	Intermediate	Negative	Negative	Negative	4.156	1
Hatzis	GSE25066	GSM615107	1038	Intermediate	Negative	Negative	Negative	4.37	1
Hatzis	GSE25066	GSM615109	1044	High	Negative	Negative	Negative	1.248	0
Hatzis	GSE25066	GSM615110	1045	High	Negative		Negative	0.953	0
Hatzis	GSE25066	GSM615111	1049	High	Negative	Negative	Negative	0.988	0
Hatzis	GSE25066	GSM615112	1050	High	Negative	Negative	Negative	1.832	0
Hatzis	GSE25066	GSM615113	1054	High	Negative	Negative	Negative	0.307	0
Hatzis	GSE25066	GSM615115	1057	Intermediate	Negative	Negative	Negative	0.151	0
Hatzis	GSE25066	GSM615116	1061	High	Negative	Negative	Negative	0.964	0
Hatzis	GSE25066	GSM615118	1064	High	Negative	Negative	Negative	2.415	1
Hatzis	GSE25066	GSM615119	1067	Intermediate	Negative	Negative	Negative	2.872	0
Hatzis	GSE25066	GSM615121	1074	High	Positive	Negative	Negative	4.222	1
Hatzis	GSE25066	GSM615127	1100	Intermediate	Positive	Negative	Negative	4.126	1
Hatzis	GSE25066	GSM615135	1135	Intermediate	Negative	Negative	Negative	3.841	1
Hatzis	GSE25066	GSM615136	1136	High	Negative	Negative	Negative	0.545	0
Hatzis	GSE25066	GSM615137	1138	Intermediate	Positive	Negative	Negative	2.464	1
Hatzis	GSE25066	GSM615138	1140	Intermediate	Positive	Negative	Negative	3.904	1
Hatzis	GSE25066	GSM615139	1144	High	Negative	Negative	Negative	2.36	1
Hatzis	GSE25066	GSM615140	1145	Intermediate	Negative	Negative	Negative	1.032	1
Hatzis	GSE25066	GSM615141	1149	Intermediate	Negative		Negative	3.239	1
Hatzis	GSE25066	GSM615145	1160	High	Negative	Negative	Negative	0.898	1
Hatzis	GSE25066	GSM615146	1163	High	Negative	Negative	Negative	2.533	1
Hatzis	GSE25066	GSM615148	1165	Intermediate	Negative	Negative	Negative	2.669	1
Hatzis	GSE25066	GSM615149	1169	High	Negative	Negative	Negative	0.715	0
Hatzis	GSE25066	GSM615151	1172	High	Negative	Negative	Negative	0.914	1
Hatzis	GSE25066	GSM615152	1173	High	Negative		Negative	2.798	1
Hatzis	GSE25066	GSM615154	1177	Intermediate	Negative	Negative	Negative	2.53	1
Hatzis	GSE25066	GSM615156	1188	High	Negative	Negative	Negative	2.026	1
Hatzis	GSE25066	GSM615157	1191	Intermediate	Positive		Negative	2.045	1
Hatzis	GSE25066	GSM615160	1199	High	Negative	Negative	Negative	0.383	0
Hatzis	GSE25066	GSM615161	1200	Intermediate	Positive		Negative	2.401	1
Hatzis	GSE25066	GSM615164	1208	High	Negative	Negative	Negative	1.432	1
Hatzis	GSE25066	GSM615165	1209	Intermediate	Positive	Negative	Negative	1.64	1
Hatzis	GSE25066	GSM615167	1216	Intermediate	Negative	Negative	Negative	1.133	1
Hatzis	GSE25066	GSM615169	1218	Intermediate	Negative	Negative	Negative	2.264	1
Hatzis	GSE25066	GSM615171	1220	Intermediate	Negative	Negative	Negative	2.39	1
Hatzis	GSE25066	GSM615175	1227	High	Negative	Negative	Negative	2.527	1
Hatzis	GSE25066	GSM615181	M111	High	Negative	Negative	Negative	7.395	1
Hatzis	GSE25066	GSM615182	M113	High	Negative	Negative	Negative	7.439	1
Hatzis	GSE25066	GSM615185	M121	Intermediate	Negative	Negative	Negative	5.591	0
Hatzis	GSE25066	GSM615186	M123	Intermediate	Positive	Negative	Negative	6.661	1
Hatzis	GSE25066	GSM615188	M129	High	Negative	Negative	Negative	5.717	1
Hatzis	GSE25066	GSM615190	M133	High	Negative	Negative	Negative	7.127	1
Hatzis	GSE25066	GSM615193	M146	Low	Negative	Negative	Negative	6.439	1
Hatzis	GSE25066	GSM615195	M154	High	Negative	Negative	Negative	0.764	0
Hatzis	GSE25066	GSM615197	M156	Intermediate	Negative	Negative	Negative	6.612	1
Hatzis	GSE25066	GSM615200	M165	High	Positive	Negative	Negative	3.452	0
Hatzis	GSE25066	GSM615201	M177	High	Positive	Negative	Negative	6.111	1
Hatzis	GSE25066	GSM615205	M188	High	Positive	Negative	Negative	6.059	1
Hatzis	GSE25066	GSM615211	M205	High	Negative	Negative	Negative	5.142	1
Hatzis	GSE25066	GSM615212	M206	Intermediate	Negative	Negative	Negative	4.684	1
Hatzis	GSE25066	GSM615213	M211	Intermediate	Negative	Negative	Negative	4.624	1
Hatzis	GSE25066	GSM615214	M214	Intermediate	Positive	Negative	Negative	5.536	1
Hatzis	GSE25066	GSM615215	M215	High	Negative	Negative	Negative	5.251	1
Hatzis	GSE25066	GSM615218	M219	Intermediate	Negative	Negative	Negative	0.575	0
Hatzis	GSE25066	GSM615219	M220	Intermediate	Positive	Negative	Negative	0.482	1
Hatzis	GSE25066	GSM615222	M228	Low	Positive	Negative	Negative	1.536	0
Hatzis	GSE25066	GSM615223	M229	Intermediate	Negative	Negative	Negative	0.624	0
Hatzis	GSE25066	GSM615225	M233	High	Negative	Negative	Negative	4.329	1
Hatzis	GSE25066	GSM615226	M234	Low	Positive	Negative	Negative	4.378	1
Hatzis	GSE25066	GSM615228	M246	Low	Positive	Negative	Negative	4.58	1
Hatzis	GSE25066	GSM615229	M255	Low	Negative	Negative	Negative	4.89	1
Hatzis	GSE25066	GSM615234	M266	High	Positive	Negative	Negative	4.348	1
Hatzis	GSE25066	GSM615235	M270	High	Positive	Negative	Negative	4.887	1
Hatzis	GSE25066	GSM615239	M283	Low	Positive	Negative	Negative	4.11	1
Hatzis	GSE25066	GSM615240	M295	High	Negative	Negative	Negative	3.803	1
Hatzis	GSE25066	GSM615241	M297	Intermediate	Positive	Negative	Negative	0.052	0
Hatzis	GSE25066	GSM615242	M301	High	Negative	Negative	Negative	4.485	1
Hatzis	GSE25066	GSM615244	M310	Intermediate	Negative	Negative	Negative	4.063	1
Hatzis	GSE25066	GSM615250	M334	Intermediate	Negative	Negative	Negative	3.745	1
Hatzis	GSE25066	GSM615251	M339	High	Negative	Negative	Negative	3.754	1
Hatzis	GSE25066	GSM615252	M340	Intermediate	Positive	Negative	Negative	4.194	1
Hatzis	GSE25066	GSM615253	M341	Intermediate	Positive	Negative	Negative	4.057	1
Hatzis	GSE25066	GSM615255	M345	High	Negative	Negative	Negative	0.854	0
Hatzis	GSE25066	GSM615256	M353	High	Positive	Negative	Negative	3.647	1
Hatzis	GSE25066	GSM615263	M367	Intermediate	Negative	Negative	Negative	2.992	1
Hatzis	GSE25066	GSM615264	M373	Intermediate	Negative	Negative	Negative	3.732	1
Hatzis	GSE25066	GSM615265	M375	Low	Negative	Negative	Negative	3.685	1
Hatzis	GSE25066	GSM615268	M396	Low	Positive	Negative	Negative	3.504	1
Hatzis	GSE25066	GSM615270	M402	Intermediate	Negative	Negative	Negative	3.715	1
Hatzis	GSE25066	GSM615275	M425	Intermediate	Negative	Negative	Negative	2.396	0
Hatzis	GSE25066	GSM615276	M430	Intermediate	Negative	Negative	Negative	3.272	1
Hatzis	GSE25066	GSM615281	M447	High	Positive	Negative	Negative	2.489	1
Hatzis	GSE25066	GSM615282	M463	High	Positive	Negative	Negative	3.009	1
Hatzis	GSE25066	GSM615283	M469	Intermediate	Positive	Negative	Negative	3.187	1
Hatzis	GSE25066	GSM615284	M485	High	Negative	Negative	Negative	2.842	1
Hatzis	GSE25066	GSM615286	M497	High	Positive	Negative	Negative	3.159	1
Hatzis	GSE25066	GSM615287	M502	Intermediate	Negative	Negative	Negative	1.717	0
Hatzis	GSE25066	GSM615288	M503	High	Negative	Negative	Negative	2.604	1
Hatzis	GSE25066	GSM615291	M513	Intermediate	Negative	Negative	Negative	0.709	0
Hatzis	GSE25066	GSM615293	M524	High	Negative	Negative	Negative	1.372	0
Hatzis	GSE25066	GSM615294	M525	High	Positive	Negative	Negative	3.047	1
Hatzis	GSE25066	GSM615295	M531	Low	Negative	Negative	Negative	1.856	1
Hatzis	GSE25066	GSM615297	M545	Intermediate	Negative	Negative	Negative	2.341	0
Hatzis	GSE25066	GSM615300	M557	Intermediate	Negative	Negative	Negative	1.884	1
Hatzis	GSE25066	GSM615301	M558	High	Negative	Negative	Negative	2.552	0
Hatzis	GSE25066	GSM615302	M559	High	Positive	Negative	Negative	1.851	1
Hatzis	GSE25066	GSM615303	M564	High	Negative	Negative	Negative	2.344	1
Hatzis	GSE25066	GSM615305	M566	Intermediate	Positive	Negative	Negative	2.648	0
Hatzis	GSE25066	GSM615307	M571	High	Negative	Negative	Negative	2.817	1
Hatzis	GSE25066	GSM615310	M580	High	Positive	Negative	Negative	2.338	1
Hatzis	GSE25066	GSM615315	M603	High	Negative	Negative	Negative	0.89	0
Hatzis	GSE25066	GSM615316	M607	Low	Positive	Negative	Negative	1.884	1
Hatzis	GSE25066	GSM615317	M608	High	Negative	Negative	Negative	2.7	1
Hatzis	GSE25066	GSM615319	M611	Intermediate	Negative	Negative	Negative	2.278	0
Hatzis	GSE25066	GSM615320	M612	Intermediate	Negative	Negative	Negative	1.35	0
Hatzis	GSE25066	GSM615321	M617	High	Negative	Negative	Negative	2.516	1
Hatzis	GSE25066	GSM615322	M619	Intermediate	Negative	Negative	Negative	0.799	0
Hatzis	GSE25066	GSM615323	M624	Low	Negative	Negative	Negative	1.881	1
Hatzis	GSE25066	GSM615324	M625	High	Negative	Negative	Negative	2.456	1
Hatzis	GSE25066	GSM615325	M635	High	Negative	Negative	Negative	2.146	1
Hatzis	GSE25066	GSM615326	M636	High	Positive	Negative	Negative	2.48	1
Hatzis	GSE25066	GSM615327	M639	Intermediate	Negative	Negative	Negative	2.533	0
Hatzis	GSE25066	GSM615330	M647	Intermediate	Negative	Negative	Negative	0.797	0
Hatzis	GSE25066	GSM615332	M652	Intermediate	Positive	Negative	Negative	1.437	0
Hatzis	GSE25066	GSM615334	M658	High	Negative	Negative	Negative	2.198	1
Hatzis	GSE25066	GSM615335	M659	Intermediate	Negative	Negative	Negative	0.923	0
Hatzis	GSE25066	GSM615336	M661	High	Negative	Negative	Negative	2.261	1
Hatzis	GSE25066	GSM615338	M665	Intermediate	Negative	Negative	Negative	2.064	1
Hatzis	GSE25066	GSM615342	M670	Intermediate	Negative	Negative	Negative	1.958	1
Hatzis	GSE25066	GSM615344	M673	Low	Negative	Negative	Negative	1.377	0
Hatzis	GSE25066	GSM615345	M675	High	Negative	Negative	Negative	2.059	1
Hatzis	GSE25066	GSM615346	M677	High	Negative	Negative	Negative	1.306	1
Hatzis	GSE25066	GSM615347	M679	High	Negative	Negative	Negative	2.253	0
Hatzis	GSE25066	GSM615348	M681	High	Negative	Negative	Negative	2.303	1
Hatzis	GSE25066	GSM615354	M692	Intermediate	Negative	Negative	Negative	1.415	1
Hatzis	GSE25066	GSM615356	M695	Intermediate	Negative	Negative	Negative	1.161	1
Hatzis	GSE25066	GSM615357	M696	High	Negative	Negative	Negative	1.744	1
Hatzis	GSE25066	GSM615358	M706	High	Positive	Negative	Negative	1.076	1
Hatzis	GSE25066	GSM615359	M709	Intermediate	Negative	Negative	Negative	1.728	1
Hatzis	GSE25066	GSM615361	M714	Intermediate	Positive	Negative	Negative	1.892	1
Hatzis	GSE25066	GSM615363	M718	Intermediate	Negative	Negative	Negative	1.613	1
Hatzis	GSE25066	GSM615364	M722	Intermediate	Negative	Negative	Negative	1.541	1
Hatzis	GSE25066	GSM615368	M729	High	Negative	Negative	Negative	0.728	0
Hatzis	GSE25066	GSM615369	M732	High	Negative	Negative	Negative	1.9	1
Hatzis	GSE25066	GSM615371	M735	High	Negative	Negative	Negative	1.711	1
Hatzis	GSE25066	GSM615372	M739	High	Negative	Negative	Negative	1.695	1
Hatzis	GSE25066	GSM615373	M744	Low	Positive	Negative	Negative	1.029	1
Hatzis	GSE25066	GSM615376	M751	High	Negative	Negative	Negative	1.133	0
Hatzis	GSE25066	GSM615378	M757	High	Negative	Negative	Negative	1.12	1
Hatzis	GSE25066	GSM615379	M758	Intermediate	Negative	Negative	Negative	1.144	1
Hatzis	GSE25066	GSM615380	M763	High	Negative	Negative	Negative	0.17	0
Hatzis	GSE25066	GSM615382	M766	Low	Negative	Negative	Negative	1.142	1
Hatzis	GSE25066	GSM615384	M768	Intermediate	Negative	Negative	Negative	1.284	1
Hatzis	GSE25066	GSM615385	M771	Low	Negative	Negative	Negative	1.128	1
Hatzis	GSE25066	GSM615387	M779	Intermediate	Negative	Negative	Negative	1.391	1
Hatzis	GSE25066	GSM615389	M782	Low	Positive	Negative	Negative	1.147	1
Hatzis	GSE25066	GSM615390	M783	High	Negative	Negative	Negative	1.487	1
Hatzis	GSE25066	GSM615392	M791	High	Negative	Negative	Negative	0.085	0
Hatzis	GSE25066	GSM615393	M792	High	Negative	Negative	Negative	1.265	1
Hatzis	GSE25066	GSM615394	M794	High	Negative	Negative	Negative	1.194	1
Hatzis	GSE25066	GSM615395	M795	Low	Positive	Negative	Negative	1.062	1
Hatzis	GSE25066	GSM615396	M802	Intermediate	Negative	Negative	Negative	0.824	1
Hatzis	GSE25066	GSM615397	M805	High	Negative	Negative	Negative	0.931	1
Hatzis	GSE25066	GSM615400	PERU01	Low	Positive	Negative	Negative	2.746	1
Hatzis	GSE25066	GSM615401	PERU07	High	Positive	Negative	Negative	2.511	1
Hatzis	GSE25066	GSM615403	PERU11	High	Negative	Negative	Negative	1.265	0
Hatzis	GSE25066	GSM615405	PERU14_16	High	Negative	Negative	Negative	0.517	0
Hatzis	GSE25066	GSM615637	23	High	Negative	Negative	Negative	4.94456	1
Hatzis	GSE25066	GSM615638	24	Intermediate	Positive	Negative	Negative	3.4935	0
Hatzis	GSE25066	GSM615639	30	High	Negative	Negative	Negative	1.44285	0
Hatzis	GSE25066	GSM615640	31	Intermediate	Negative	Negative	Negative	1.1937	0
Hatzis	GSE25066	GSM615643	36	Intermediate	Negative	Negative	Negative	4.81588	1
Hatzis	GSE25066	GSM615644	45	High	Negative	Negative	Negative	4.45996	1
Hatzis	GSE25066	GSM615647	51	Intermediate	Positive		Negative	4.51745	1
Hatzis	GSE25066	GSM615648	52	High	Positive	Negative	Negative	4.42163	1
Hatzis	GSE25066	GSM615649	67	High	Negative	Negative	Negative	0.449008	0
Hatzis	GSE25066	GSM615650	68	Intermediate	Negative	Negative	Negative	4.76934	1
Hatzis	GSE25066	GSM615651	70	High	Negative	Negative	Negative	0.791239	0
Hatzis	GSE25066	GSM615655	85	High	Negative	Negative	Negative	1.24298	1
Hatzis	GSE25066	GSM615656	86	Intermediate	Positive	Negative	Negative	3.58658	1
Hatzis	GSE25066	GSM615657	87	Intermediate	Negative	Negative	Negative	0.424367	0
Hatzis	GSE25066	GSM615658	88	Intermediate	Negative	Negative	Negative	4.4846	1
Hatzis	GSE25066	GSM615660	95	High	Negative	Negative	Negative	3.04997	1
Hatzis	GSE25066	GSM615661	96	High	Negative	Negative	Negative	4.4271	1
Hatzis	GSE25066	GSM615666	104	High	Negative	Negative	Negative	4.56674	1
Hatzis	GSE25066	GSM615667	106	Intermediate	Negative	Negative	Negative	2.22313	1
Hatzis	GSE25066	GSM615668	110	Intermediate	Negative	Negative	Negative	1.50856	0
Hatzis	GSE25066	GSM615669	111	High	Positive	Negative	Negative	4.46817	1
Hatzis	GSE25066	GSM615671	113	High	Negative	Negative	Negative	3.95893	1
Hatzis	GSE25066	GSM615672	118	High	Negative	Negative	Negative	2.86105	1
Hatzis	GSE25066	GSM615674	125	High	Negative	Negative	Negative	0.468172	0
Hatzis	GSE25066	GSM615677	145	High	Negative	Negative	Negative	4.06297	1
Hatzis	GSE25066	GSM615680	150	High	Negative	Negative	Negative	3.93429	1
Hatzis	GSE25066	GSM615681	154	High	Negative	Negative	Negative	1.23477	0
Hatzis	GSE25066	GSM615687	249	Intermediate	Negative	Negative	Negative	1.25941	0
Hatzis	GSE25066	GSM615691	293	Intermediate	Negative	Negative	Negative	2.09993	0
Hatzis	GSE25066	GSM615694	324	High	Negative	Negative	Negative	5.40726	1
Hatzis	GSE25066	GSM615696	336	Intermediate	Negative	Negative	Negative	2.9514	0
Hatzis	GSE25066	GSM615699	348	Intermediate	Negative	Negative	Negative	5.85626	1
Hatzis	GSE25066	GSM615701	437	Intermediate	Positive	Negative	Negative	5.30048	1
Hatzis	GSE25066	GSM615702	440	High	Positive	Negative	Negative	5.60164	1
Hatzis	GSE25066	GSM615703	470	Low	Positive	Negative	Negative	5.13347	1
Hatzis	GSE25066	GSM615707	544	Intermediate	Negative	Negative	Negative	4.79124	1
Hatzis	GSE25066	GSM615708	551	Intermediate	Positive	Negative	Negative	4.95825	1
Hatzis	GSE25066	GSM615709	575	High	Positive	Negative	Negative	4.80219	1
Hatzis	GSE25066	GSM615712	699	Intermediate	Negative	Negative	Negative	1.23751	0
Hatzis	GSE25066	GSM615714	787	Intermediate	Negative	Negative	Negative	2.84736	1
Hatzis	GSE25066	GSM615715	798	High	Negative	Negative	Negative	2.82272	1
Hatzis	GSE25066	GSM615716	811	High	Negative	Negative	Negative	2.48871	1
Hatzis	GSE25066	GSM615718	814	Intermediate	Positive	Negative	Negative	1.8371	1
Hatzis	GSE25066	GSM615725	826	Intermediate	Positive	Negative	Negative	3.03354	1
Hatzis	GSE25066	GSM615727	829	Intermediate	Negative	Negative	Negative	2.77892	1
Hatzis	GSE25066	GSM615728	831	High	Positive	Negative	Negative	2.81725	1
Hatzis	GSE25066	GSM615730	837	High	Positive	Negative	Negative	1.2731	0
Hatzis	GSE25066	GSM615732	839	Intermediate	Positive	Negative	Negative	1.63176	0
Hatzis	GSE25066	GSM615733	840	High	Negative	Negative	Negative	2.18754	1
Hatzis	GSE25066	GSM615736	854	High	Positive	Negative	Negative	2.3217	1
Hatzis	GSE25066	GSM615739	865	High	Negative	Negative	Negative	1.65092	0
Hatzis	GSE25066	GSM615741	868	High	Positive	Negative	Negative	1.63176	1
Hatzis	GSE25066	GSM615742	879	Intermediate	Negative	Negative	Negative	2.08624	1
Hatzis	GSE25066	GSM615744	881	Low	Negative	Negative	Negative	1.78508	1
Hatzis	GSE25066	GSM615748	892	Intermediate	Positive	Negative	Negative	1.82067	1
Hatzis	GSE25066	GSM615751	901	Intermediate	Negative	Negative	Negative	1.73854	1
Hatzis	GSE25066	GSM615754	913	Intermediate	Positive	Negative	Negative	1.53046	1
Hatzis	GSE25066	GSM615757	MDA003	Intermediate	Negative	Negative	Negative	0.76386	0
Hatzis	GSE25066	GSM615760	MDA007	Intermediate	Positive	Negative	Negative	3.81383	1
Hatzis	GSE25066	GSM615761	MDA008	Low	Positive	Negative	Negative	5.01574	1
Hatzis	GSE25066	GSM615762	MDA009	High	Negative	Negative	Negative	3.18686	1
Hatzis	GSE25066	GSM615763	MDA010	High	Negative	Negative	Negative	6.08624	1
Hatzis	GSE25066	GSM615764	MDA011	High	Negative	Negative	Negative	5.59343	1
Hatzis	GSE25066	GSM615766	MDA013	Low	Negative	Negative	Negative	5.06502	1
Hatzis	GSE25066	GSM615767	MDA014	Intermediate	Positive	Negative	Negative	4.56126	1
Hatzis	GSE25066	GSM615769	MDA016	Intermediate	Negative	Negative	Negative	1.70294	0
Hatzis	GSE25066	GSM615771	LBJ016	High	Negative	Negative	Negative	3.92608	0
Hatzis	GSE25066	GSM615773	LBJ038	Intermediate	Negative	Negative	Negative	4.94456	1
Hatzis	GSE25066	GSM615776	LBJ053	Intermediate	Negative	Negative	Negative	1.05407	0
Hatzis	GSE25066	GSM615780	LBJ082	Low	Negative	Negative	Negative	3.36756	1
Hatzis	GSE25066	GSM615782	LBJ105	Low	Positive	Negative	Negative	1.87269	1
Hatzis	GSE25066	GSM615783	LBJ131	Intermediate	Positive	Negative	Negative	1.95483	1
Hatzis	GSE25066	GSM615784	LBJ143	Low	Negative	Negative	Negative	1.77413	1
Hatzis	GSE25066	GSM615787	LBJ171	High	Negative	Negative	Negative	0.722793	0
Hatzis	GSE25066	GSM615793	PERU23	High	Negative	Negative	Negative	2.97878	1
Hatzis	GSE25066	GSM615800	PERU44	Intermediate	Negative	Negative	Negative	0.876112	0
Hatzis	GSE25066	GSM615801	PERU48	Intermediate	Negative	Negative	Negative	2.6694	0
Hatzis	GSE25066	GSM615804	PERU53	Intermediate	Negative	Negative	Negative	3.12663	1
Hatzis	GSE25066	GSM615806	PERU56	Intermediate	Negative	Negative	Negative	0.531143	0
Hatzis	GSE25066	GSM615809	PERU69	Intermediate	Positive	Negative	Negative	3.18138	1
Hatzis	GSE25066	GSM615812	PERU76	High	Negative	Negative	Negative	2.17933	0
Hatzis	GSE25066	GSM615813	Spain04	Intermediate	Negative	Negative	Negative	3.70157	1
Hatzis	GSE25066	GSM615819	Spain30	Low	Positive	Negative	Negative	3.00616	1
Hatzis	GSE25066	GSM615822	Spain45	High	Positive	Negative	Negative	2.74333	1
Hatzis	GSE25066	GSM615823	Spain46	High	Negative	Negative	Negative	2.29979	0
Hatzis	GSE25066	GSM615824	Spain48	Low	Negative	Negative	Negative	3.17591	1
Hatzis	GSE25066	GSM615827	Spain53	Low	Negative	Negative	Negative	3.19507	1
Hatzis	GSE25066	GSM615828	Spain57	Intermediate	Negative	Negative	Negative	3.08282	1
Hatzis	GSE25066	GSM615209	M199	Intermediate	Negative	Negative	Positive	2.133	0
Hatzis	GSE25066	GSM615210	M201	Low	Positive	Negative	Positive	5.892	1
Hatzis	GSE25066	GSM615238	M282	Intermediate	Positive	Negative	Positive	4.233	1
Hatzis	GSE25066	GSM615267	M386	High	Positive	Negative	Positive	3.277	0
Hatzis	GSE25066	GSM615688	268	Intermediate	Positive	Negative	Positive	6.60917	1
Hatzis	GSE25066	GSM615689	272	High	Negative	Negative	Positive	2.02601	0
Hatzis	GSE25066	GSM615737	857	High	Positive	Negative	Positive	2.57358	1
Hatzis	GSE25066	GSM615746	885	Intermediate	Negative	Negative	Positive	1.19918	0
Hatzis	GSE25066	GSM615774	LBJ046	Intermediate	Positive	Negative	Positive	0.492813	0
Hatzis	GSE25066	GSM615785	LBJ158	High	Negative	Negative	Positive	0.783025	0
Hatzis	GSE25066	GSM615796	PERU37	Intermediate	Positive	Negative	Positive	2.9076	0
Hatzis	GSE25066	GSM615803	PERU52	High	Negative	Negative	Positive	3.24709	1
Hatzis	GSE25066	GSM615805	PERU54	Intermediate	Negative	Negative	Positive	0.824093	0
Hatzis	GSE25066	GSM615096	1002	Intermediate	Positive	Positive	Negative	2.346	1
Hatzis	GSE25066	GSM615097	1005	Intermediate	Positive	Positive	Negative	5.552	0
Hatzis	GSE25066	GSM615100	1016	Intermediate	Positive	Positive	Negative	1.58	1
Hatzis	GSE25066	GSM615105	1035	High	Positive	Positive	Negative	0	1
Hatzis	GSE25066	GSM615108	1041	High	Positive	Positive	Negative	4.597	0
Hatzis	GSE25066	GSM615114	1055	Intermediate	Positive	Positive	Negative	4.104	0
Hatzis	GSE25066	GSM615117	1062	High	Positive	Positive	Negative	0.115	1
Hatzis	GSE25066	GSM615120	1068	Intermediate	Positive	Positive	Negative	4.706	0
Hatzis	GSE25066	GSM615122	1078	Low	Positive	Positive	Negative	3.822	0
Hatzis	GSE25066	GSM615123	1088	High	Positive	Positive	Negative	4.304	0
Hatzis	GSE25066	GSM615124	1089	High	Positive	Positive	Negative	4.162	0
Hatzis	GSE25066	GSM615125	1092	Intermediate	Positive	Positive	Negative	4.074	0
Hatzis	GSE25066	GSM615126	1095	Intermediate	Positive	Positive	Negative	3.8	0
Hatzis	GSE25066	GSM615128	1106	Intermediate	Positive	Positive	Negative	1.344	1
Hatzis	GSE25066	GSM615129	1113	Intermediate	Positive	Positive	Negative	2.954	0
Hatzis	GSE25066	GSM615130	1114	Intermediate	Positive	Positive	Negative	4.019	0
Hatzis	GSE25066	GSM615131	1123	Intermediate	Positive	Positive	Negative	2.883	0
Hatzis	GSE25066	GSM615132	1127	Intermediate	Positive	Positive	Negative	1.574	0
Hatzis	GSE25066	GSM615133	1132	Low	Positive	Positive	Negative	3.617	0
Hatzis	GSE25066	GSM615134	1134	Intermediate	Positive	Positive	Negative	3.696	0
Hatzis	GSE25066	GSM615142	1150	High	Positive	Positive	Negative	2.946	0
Hatzis	GSE25066	GSM615143	1155	High	Negative	Positive	Negative	2.902	0
Hatzis	GSE25066	GSM615144	1158	Intermediate	Positive	Positive	Negative	3.261	0
Hatzis	GSE25066	GSM615147	1164	Intermediate	Positive	Positive	Negative	2.872	0
Hatzis	GSE25066	GSM615150	1170	Intermediate	Positive	Positive	Negative	2.174	0
Hatzis	GSE25066	GSM615153	1175	Intermediate	Positive	Positive	Negative	2.672	0
Hatzis	GSE25066	GSM615155	1180	High	Positive	Positive	Negative	3.192	0
Hatzis	GSE25066	GSM615158	1193	Low	Positive	Positive	Negative	2.275	0
Hatzis	GSE25066	GSM615159	1197	Intermediate	Negative	Positive	Negative	1.692	0
Hatzis	GSE25066	GSM615162	1203	Intermediate	Positive	Positive	Negative	2.508	0
Hatzis	GSE25066	GSM615163	1205	High	Positive	Positive	Negative	0.523	0
Hatzis	GSE25066	GSM615166	1210	Intermediate	Positive	Positive	Negative	2.119	0
Hatzis	GSE25066	GSM615168	1217	Low	Positive	Positive	Negative	1.361	0
Hatzis	GSE25066	GSM615170	1219	Intermediate	Positive	Positive	Negative	2.198	0
Hatzis	GSE25066	GSM615172	1223	Intermediate	Positive	Positive	Negative	2.587	0
Hatzis	GSE25066	GSM615173	1225	Low	Positive	Positive	Negative	2.086	0
Hatzis	GSE25066	GSM615174	1226	High	Positive	Positive	Negative	2.478	0
Hatzis	GSE25066	GSM615176	1231	Low	Positive	Positive	Negative	2.453	0
Hatzis	GSE25066	GSM615177	1232	High	Positive	Positive	Negative	1.744	0
Hatzis	GSE25066	GSM615178	1236	High	Negative	Positive	Negative	1.936	0
Hatzis	GSE25066	GSM615179	M106	Low	Positive	Positive	Negative	7.083	0
Hatzis	GSE25066	GSM615180	M107	Low	Positive	Positive	Negative	5.758	0
Hatzis	GSE25066	GSM615183	M117	Intermediate	Positive	Positive	Negative	6.71	0
Hatzis	GSE25066	GSM615184	M120	High	Negative	Positive	Negative	7.302	0
Hatzis	GSE25066	GSM615187	M128	Low	Positive	Positive	Negative	6.834	0
Hatzis	GSE25066	GSM615189	M130	Intermediate	Negative	Positive	Negative	1.144	1
Hatzis	GSE25066	GSM615191	M136	High	Negative	Positive	Negative	6.341	0
Hatzis	GSE25066	GSM615192	M139	Intermediate	Positive	Positive	Negative	7.326	0
Hatzis	GSE25066	GSM615194	M153	High	Negative	Positive	Negative	6.519	0
Hatzis	GSE25066	GSM615196	M155	High	Positive	Positive	Negative	6.467	0
Hatzis	GSE25066	GSM615198	M157	High	Positive	Positive	Negative	6.593	0
Hatzis	GSE25066	GSM615199	M158	Low	Positive	Positive	Negative	6.535	0
Hatzis	GSE25066	GSM615202	M180	High	Negative	Positive	Negative	6.453	0
Hatzis	GSE25066	GSM615203	M181	Low	Positive	Positive	Positive	6.505	0
Hatzis	GSE25066	GSM615204	M182	Low	Positive	Positive	Negative	6.311	0
Hatzis	GSE25066	GSM615206	M189	Intermediate	Positive	Positive	Negative	5.829	0
Hatzis	GSE25066	GSM615207	M195	Intermediate	Positive	Positive	Negative	5.793	0
Hatzis	GSE25066	GSM615208	M196	Low	Positive	Positive	Negative	5.87	0
Hatzis	GSE25066	GSM615216	M216	High	Positive	Positive	Negative	2.669	1
Hatzis	GSE25066	GSM615217	M217	Intermediate	Positive	Positive	Negative	5.645	0
Hatzis	GSE25066	GSM615220	M226	Intermediate	Positive	Positive	Negative	4.966	0
Hatzis	GSE25066	GSM615221	M227	High	Positive	Positive	Negative	3.362	1
Hatzis	GSE25066	GSM615224	M231	Low	Positive	Positive	Positive	4.597	0
Hatzis	GSE25066	GSM615227	M236	High	Positive	Positive	Negative	5.183	0
Hatzis	GSE25066	GSM615230	M259	Intermediate	Positive	Positive	Positive	4.008	0
Hatzis	GSE25066	GSM615231	M260	Low	Positive	Positive	Negative	4.528	0
Hatzis	GSE25066	GSM615232	M261	Intermediate	Positive	Positive	Negative	3.888	0
Hatzis	GSE25066	GSM615233	M263	Low	Positive	Positive	Negative	0.791	1
Hatzis	GSE25066	GSM615236	M280	Intermediate	Positive	Positive	Positive	2.877	1
Hatzis	GSE25066	GSM615237	M281	Low	Positive	Positive	Negative	4.575	0
Hatzis	GSE25066	GSM615243	M304	Intermediate	Positive	Positive	Negative	4.298	0
Hatzis	GSE25066	GSM615245	M315	Low	Positive	Positive	Negative	2.256	1
Hatzis	GSE25066	GSM615246	M319	Intermediate	Positive	Positive	Negative	4.542	0
Hatzis	GSE25066	GSM615247	M323	Low	Positive	Positive	Negative	4.027	0
Hatzis	GSE25066	GSM615248	M332	High	Positive	Positive	Negative	3.214	0
Hatzis	GSE25066	GSM615249	M333	High	Positive	Positive	Negative	3.756	1
Hatzis	GSE25066	GSM615254	M343	Intermediate	Positive	Positive	Negative	4.153	0
Hatzis	GSE25066	GSM615257	M355	Low	Positive	Positive	Negative	3.54	0
Hatzis	GSE25066	GSM615258	M356	Low	Positive	Positive	Negative	3.469	0
Hatzis	GSE25066	GSM615259	M357	Intermediate	Positive	Positive	Negative	3.775	0
Hatzis	GSE25066	GSM615260	M360	High	Positive	Positive	Negative	1.752	1
Hatzis	GSE25066	GSM615261	M363	Intermediate	Positive	Positive	Negative	2.973	0
Hatzis	GSE25066	GSM615262	M365	Low	Positive	Positive	Negative	4.783	0
Hatzis	GSE25066	GSM615266	M384	Low	Positive	Positive	Negative	3.518	0
Hatzis	GSE25066	GSM615269	M399	Low	Positive	Positive	Negative	3.283	0
Hatzis	GSE25066	GSM615271	M411	Intermediate	Positive	Positive	Positive	1.881	1
Hatzis	GSE25066	GSM615272	M417	Low	Positive	Positive	Negative	3.775	0
Hatzis	GSE25066	GSM615273	M421	Intermediate	Positive	Positive	Negative	2.281	0
Hatzis	GSE25066	GSM615274	M423	High	Positive	Positive	Negative	0.794	1
Hatzis	GSE25066	GSM615277	M431	Low	Positive	Positive	Negative	3.587	0
Hatzis	GSE25066	GSM615278	M433	Low	Positive	Positive	Negative	3.25	0
Hatzis	GSE25066	GSM615279	M434	High	Positive	Positive	Negative	2.188	1
Hatzis	GSE25066	GSM615280	M442	High	Positive	Positive	Positive	3.447	0
Hatzis	GSE25066	GSM615285	M486	Intermediate	Positive	Positive	Negative	3.368	0
Hatzis	GSE25066	GSM615289	M506	High	Positive	Positive	Negative	3.028	0
Hatzis	GSE25066	GSM615290	M507	High	Positive	Positive	Negative	3.151	0
Hatzis	GSE25066	GSM615292	M523	Intermediate	Positive	Positive	Negative	2.371	0
Hatzis	GSE25066	GSM615296	M534	Intermediate	Positive	Positive	Negative	2.105	0
Hatzis	GSE25066	GSM615298	M549	Low	Positive	Positive	Negative	2.99	0
Hatzis	GSE25066	GSM615299	M556	Low	Positive	Positive	Negative	2.667	0
Hatzis	GSE25066	GSM615304	M565	High	Positive	Positive	Negative	1.916	0
Hatzis	GSE25066	GSM615306	M569	Intermediate	Positive	Positive	Negative	1.818	1
Hatzis	GSE25066	GSM615308	M577	Intermediate	Positive	Positive	Negative	2.754	0
Hatzis	GSE25066	GSM615309	M578	High	Positive	Positive	Negative	1.845	1
Hatzis	GSE25066	GSM615311	M581	Intermediate	Positive	Positive	Negative	2.694	0
Hatzis	GSE25066	GSM615312	M583	Intermediate	Negative	Positive	Negative	1.706	1
Hatzis	GSE25066	GSM615313	M599	Low	Positive	Positive	Negative	2.617	0
Hatzis	GSE25066	GSM615314	M601	Intermediate	Positive	Positive	Negative	2.264	0
Hatzis	GSE25066	GSM615318	M610	Low	Positive	Positive	Negative	2.371	0
Hatzis	GSE25066	GSM615328	M642	Intermediate	Positive	Positive	Negative	2.357	0
Hatzis	GSE25066	GSM615329	M643	Low	Positive	Positive	Negative	2.059	0
Hatzis	GSE25066	GSM615331	M651	Intermediate	Positive	Positive	Negative	2.188	0
Hatzis	GSE25066	GSM615333	M657	High	Negative	Positive	Negative	2.234	0
Hatzis	GSE25066	GSM615337	M662	Intermediate	Positive	Positive	Negative	2.182	0
Hatzis	GSE25066	GSM615339	M666	Intermediate	Positive	Positive	Negative	2.171	0
Hatzis	GSE25066	GSM615340	M668	Intermediate	Positive	Positive	Negative	2.094	0
Hatzis	GSE25066	GSM615341	M669	Intermediate	Positive	Positive	Negative	2.223	0
Hatzis	GSE25066	GSM615343	M671	Intermediate	Positive	Positive	Negative	1.845	0
Hatzis	GSE25066	GSM615349	M682	Intermediate	Positive	Positive	Negative	2.333	0
Hatzis	GSE25066	GSM615350	M683	High	Negative	Positive	Negative	2.281	0
Hatzis	GSE25066	GSM615351	M685	Low	Positive	Positive	Negative	2.393	0
Hatzis	GSE25066	GSM615352	M690	Intermediate	Positive	Positive	Negative	2.16	0
Hatzis	GSE25066	GSM615353	M691	High	Positive	Positive	Negative	1.67	0
Hatzis	GSE25066	GSM615355	M693	Low	Positive	Positive	Negative	2.01	0
Hatzis	GSE25066	GSM615360	M710	Intermediate	Positive	Positive	Negative	1.979	0
Hatzis	GSE25066	GSM615362	M717	Low	Positive	Positive	Negative	1.963	0
Hatzis	GSE25066	GSM615365	M723	Intermediate	Positive	Positive	Positive	1.927	0
Hatzis	GSE25066	GSM615366	M725	High	Positive	Positive	Negative	1.878	0
Hatzis	GSE25066	GSM615367	M728	High	Positive	Positive	Negative	1.517	0
Hatzis	GSE25066	GSM615370	M734	Intermediate	Positive	Positive	Negative	1.336	0
Hatzis	GSE25066	GSM615374	M746	Low	Positive	Positive	Positive	1.665	0
Hatzis	GSE25066	GSM615375	M750	High	Negative	Positive	Negative	1.24	0
Hatzis	GSE25066	GSM615377	M753	High	Positive	Positive	Negative	1.719	0
Hatzis	GSE25066	GSM615381	M765	Intermediate	Positive	Positive	Negative	1.008	0
Hatzis	GSE25066	GSM615383	M767	Low	Positive	Positive	Negative	1.243	0
Hatzis	GSE25066	GSM615386	M774	Low	Positive	Positive	Negative	0.879	0
Hatzis	GSE25066	GSM615388	M781	Intermediate	Positive	Positive	Negative	0.778	0
Hatzis	GSE25066	GSM615391	M784	Intermediate	Positive	Positive	Negative	1.188	0
Hatzis	GSE25066	GSM615398	M806	Intermediate	Positive	Positive	Negative	0.192	1
Hatzis	GSE25066	GSM615399	M810	Intermediate	Positive	Positive	Negative	1.051	0
Hatzis	GSE25066	GSM615402	PERU09	High	Positive	Positive	Negative	2.363	0
Hatzis	GSE25066	GSM615404	PERU12_14	High	Positive	Positive	Negative	2.198	0
Hatzis	GSE25066	GSM615631	1	Intermediate	Positive	Positive	Negative	4.54757	1
Hatzis	GSE25066	GSM615632	5	High	Negative	Positive	Negative	5.14442	0
Hatzis	GSE25066	GSM615633	12	Intermediate	Positive	Positive	Negative	5.36893	0
Hatzis	GSE25066	GSM615634	13	High	Positive	Positive	Negative	5.05407	0
Hatzis	GSE25066	GSM615635	18	Intermediate	Positive	Positive	Negative	4.97741	0
Hatzis	GSE25066	GSM615636	20	High	Positive	Positive	Negative	2.48597	0
Hatzis	GSE25066	GSM615641	32	Intermediate	Negative	Positive	Negative	4.4627	0
Hatzis	GSE25066	GSM615642	35	Intermediate	Positive	Positive	Negative	4.82683	0
Hatzis	GSE25066	GSM615645	46	Intermediate	Positive	Positive	Negative	4.91718	0
Hatzis	GSE25066	GSM615646	48	Intermediate	Positive	Positive	Negative	4.6872	0
Hatzis	GSE25066	GSM615652	76	High	Positive	Positive	Negative	4.44627	0
Hatzis	GSE25066	GSM615653	77	High	Positive	Positive	Negative	4.53388	0
Hatzis	GSE25066	GSM615654	80	Intermediate	Positive	Positive	Negative	3.43053	1
Hatzis	GSE25066	GSM615659	94	Low	Positive	Positive	Negative	4.41889	0
Hatzis	GSE25066	GSM615662	97	High	Positive	Positive	Negative	1.89733	1
Hatzis	GSE25066	GSM615663	100	High	Positive	Positive	Negative	4.43532	0
Hatzis	GSE25066	GSM615664	101	Intermediate	Positive	Positive	Negative	1.03765	0
Hatzis	GSE25066	GSM615665	103	High	Positive	Positive	Negative	4.48186	0
Hatzis	GSE25066	GSM615670	112	Intermediate	Positive	Positive	Negative	4.01916	0
Hatzis	GSE25066	GSM615673	124	Intermediate	Positive	Positive	Negative	0.136893	1
Hatzis	GSE25066	GSM615675	130	Intermediate	Positive	Positive	Negative	4.09582	0
Hatzis	GSE25066	GSM615676	133	High	Negative	Positive	Negative	4.18891	0
Hatzis	GSE25066	GSM615678	148	High	Positive	Positive	Negative	3.97262	0
Hatzis	GSE25066	GSM615679	149	High	Positive	Positive	Negative	1.92471	0
Hatzis	GSE25066	GSM615682	155	High	Negative	Positive	Negative	3.6961	0
Hatzis	GSE25066	GSM615683	159	Intermediate	Positive	Positive	Negative	3.98905	0
Hatzis	GSE25066	GSM615684	161	Intermediate	Negative	Positive	Negative	4.12047	0
Hatzis	GSE25066	GSM615685	223	Intermediate	Positive	Positive	Negative	7.35934	0
Hatzis	GSE25066	GSM615686	225	Low	Positive	Positive	Negative	1.33881	1
Hatzis	GSE25066	GSM615690	290	Low	Positive	Positive	Negative	6.40657	0
Hatzis	GSE25066	GSM615692	305	Low	Positive	Positive	Negative	4.14237	0
Hatzis	GSE25066	GSM615693	320	Intermediate	Negative	Positive	Negative	4.72553	0
Hatzis	GSE25066	GSM615695	327	High	Positive	Positive	Positive	5.37714	0
Hatzis	GSE25066	GSM615697	337	Intermediate	Positive	Positive	Positive	6.07529	0
Hatzis	GSE25066	GSM615698	342	Low	Positive	Positive	Negative	5.7577	0
Hatzis	GSE25066	GSM615700	364	Low	Positive	Positive	Negative	6.02053	0
Hatzis	GSE25066	GSM615704	480	Low	Positive	Positive	Negative	5.46475	0
Hatzis	GSE25066	GSM615705	496	Low	Positive	Positive	Positive	5.28953	0
Hatzis	GSE25066	GSM615706	509	High	Negative	Positive	Negative	4.65708	0
Hatzis	GSE25066	GSM615710	645	Low	Positive	Positive	Negative	4.06297	0
Hatzis	GSE25066	GSM615711	660	Low	Positive	Positive	Negative	4.15332	0
Hatzis	GSE25066	GSM615713	748	Low	Positive	Positive	Negative	3.09103	1
Hatzis	GSE25066	GSM615717	813	Low	Positive	Positive	Negative	2.66393	0
Hatzis	GSE25066	GSM615719	815	Low	Positive	Positive	Negative	3.10472	0
Hatzis	GSE25066	GSM615720	817	Intermediate	Positive	Positive	Negative	2.59548	0
Hatzis	GSE25066	GSM615721	821	Intermediate	Positive	Positive	Negative	2.93498	0
Hatzis	GSE25066	GSM615722	822	Intermediate	Positive	Positive	Negative	3.01711	0
Hatzis	GSE25066	GSM615723	824	High	Positive	Positive	Negative	2.97331	0
Hatzis	GSE25066	GSM615724	825	Intermediate	Positive	Positive	Negative	2.85284	0
Hatzis	GSE25066	GSM615726	828	Intermediate	Positive	Positive	Negative	2.95688	0
Hatzis	GSE25066	GSM615729	835	Low	Positive	Positive	Negative	1.94387	1
Hatzis	GSE25066	GSM615731	838	Intermediate	Positive	Positive	Negative	2.45585	0
Hatzis	GSE25066	GSM615734	842	Low	Positive	Positive	Negative	2.80903	0
Hatzis	GSE25066	GSM615735	845	High	Positive	Positive	Negative	2.60096	0
Hatzis	GSE25066	GSM615738	860	Intermediate	Positive	Positive	Negative	2.37645	0
Hatzis	GSE25066	GSM615740	867	Intermediate	Positive	Positive	Negative	2.31896	0
Hatzis	GSE25066	GSM615743	880	Intermediate	Positive	Positive	Positive	2.10541	0
Hatzis	GSE25066	GSM615745	883	Intermediate	Positive	Positive	Negative	1.94935	0
Hatzis	GSE25066	GSM615747	886	Low	Positive	Positive	Negative	2.04791	0
Hatzis	GSE25066	GSM615749	893	Intermediate	Positive	Positive	Negative	1.70842	0
Hatzis	GSE25066	GSM615750	896	Intermediate	Positive	Positive	Positive	1.68925	0
Hatzis	GSE25066	GSM615752	905	Low	Positive	Positive	Negative	1.34702	0
Hatzis	GSE25066	GSM615753	910	High	Positive	Positive	Negative	1.44011	0
Hatzis	GSE25066	GSM615755	916	Intermediate	Positive	Positive	Negative	0.980151	0
Hatzis	GSE25066	GSM615756	MDA002	Low	Positive	Positive	Negative	3.40315	0
Hatzis	GSE25066	GSM615758	MDA005	Low	Positive	Positive	Negative	4.17248	1
Hatzis	GSE25066	GSM615759	MDA006	Intermediate	Positive	Positive	Negative	3.93703	0
Hatzis	GSE25066	GSM615765	MDA012	Intermediate	Positive	Positive	Negative	4.58042	0
Hatzis	GSE25066	GSM615768	MDA015	Low	Positive	Positive	Negative	5.17728	0
Hatzis	GSE25066	GSM615770	MDA018	Low	Positive	Positive	Negative	1.69473	0
Hatzis	GSE25066	GSM615772	LBJ032	Intermediate	Positive	Positive	Positive	4.81588	0
Hatzis	GSE25066	GSM615775	LBJ047	High	Positive	Positive	Positive	5.02122	0
Hatzis	GSE25066	GSM615777	LBJ054	Intermediate	Positive	Positive	Negative	4.02464	0
Hatzis	GSE25066	GSM615778	LBJ070	High	Positive	Positive	Negative	4.0219	0
Hatzis	GSE25066	GSM615779	LBJ071	Intermediate	Positive	Positive	Negative	4.00274	0
Hatzis	GSE25066	GSM615781	LBJ103	Intermediate	Positive	Positive	Negative	3.08556	0
Hatzis	GSE25066	GSM615786	LBJ170	High	Positive	Positive	Negative	1.60438	0
Hatzis	GSE25066	GSM615788	PERU02	High	Positive	Positive	Negative	4.17796	0
Hatzis	GSE25066	GSM615789	PERU05	High	Positive	Positive	Negative	4.75291	0
Hatzis	GSE25066	GSM615790	PERU06	High	Positive	Positive	Negative	0.511978	0
Hatzis	GSE25066	GSM615791	PERU16-18	Low	Positive	Positive	Negative	4.1232	0
Hatzis	GSE25066	GSM615792	PERU21	Intermediate	Positive	Positive	Negative	3.90965	0
Hatzis	GSE25066	GSM615794	PERU26	Low	Positive	Positive	Negative	3.35387	1
Hatzis	GSE25066	GSM615795	PERU28	Intermediate	Positive	Positive	Negative	0.818617	1
Hatzis	GSE25066	GSM615797	PERU38	Intermediate	Positive	Positive	Positive	3.47981	0
Hatzis	GSE25066	GSM615798	PERU40	High	Positive	Positive	Negative	3.40862	0
Hatzis	GSE25066	GSM615799	PERU42	Intermediate	Positive	Positive	Negative	3.47981	0
Hatzis	GSE25066	GSM615802	PERU50	High	Positive	Positive	Negative	3.31006	0
Hatzis	GSE25066	GSM615807	PERU57	Intermediate	Positive	Positive	Negative	3.90965	0
Hatzis	GSE25066	GSM615808	PERU61	Intermediate	Positive	Positive	Negative	3.13758	0
Hatzis	GSE25066	GSM615810	PERU72	Intermediate	Positive	Positive	Negative	2.13552	1
Hatzis	GSE25066	GSM615811	PERU73	Intermediate	Positive	Positive	Negative	3.41958	0
Hatzis	GSE25066	GSM615814	Spain06	Intermediate	Positive	Positive	Negative	3.66872	0
Hatzis	GSE25066	GSM615815	Spain07	Low	Positive	Positive	Negative	3.81383	0
Hatzis	GSE25066	GSM615816	Spain12	Low	Positive	Positive	Negative	3.38125	0
Hatzis	GSE25066	GSM615817	Spain13	Intermediate	Positive	Positive	Negative	3.63039	0
Hatzis	GSE25066	GSM615818	Spain27	Intermediate	Positive	Positive	Negative	2.93224	0
Hatzis	GSE25066	GSM615820	Spain32	Intermediate	Positive	Positive	Negative	1.21287	1
Hatzis	GSE25066	GSM615821	Spain41	High	Positive	Positive	Negative	2.76523	1
Hatzis	GSE25066	GSM615825	Spain49	High	Positive	Positive	Negative	2.45038	0
Hatzis	GSE25066	GSM615826	Spain51	Intermediate	Negative	Positive	Negative	3.18138	0
Kao	GSE20685	GSM519124	BRC008	High	Negative	Negative	Negative	7.1	1
Kao	GSE20685	GSM519125	BRC009	Intermediate	Negative	Negative	Negative	6.5	1
Kao	GSE20685	GSM519126	BRC010	High	Negative	Negative	Negative	5.4	1
Kao	GSE20685	GSM519129	BRC013	High	Negative	Negative	Negative	7	1
Kao	GSE20685	GSM519151	BRC035	Intermediate	Negative	Negative	Negative	6	1
Kao	GSE20685	GSM519164	BRC048	Low	Negative	Negative	Negative	5.9	1
Kao	GSE20685	GSM519165	BRC049	High	Negative	Negative	Negative	6.4	1
Kao	GSE20685	GSM519188	BRC072	Low	Negative	Negative	Negative	6.8	1
Kao	GSE20685	GSM519190	BRC074	High	Negative	Negative	Negative	0.9	1
Kao	GSE20685	GSM519194	BRC078	High	Negative	Negative	Negative	10.6	1
Kao	GSE20685	GSM519210	BRC094	High	Negative	Negative	Negative	0.8	1
Kao	GSE20685	GSM519216	BRC100	High	Positive	Negative	Negative	12.2	1
Kao	GSE20685	GSM519218	BRC102	High	Negative	Negative	Negative	12.2	1
Kao	GSE20685	GSM519219	BRC103	Low	Positive	Negative	Negative	8.1	1
Kao	GSE20685	GSM519247	BRC131	High	Positive	Negative	Negative	12.6	1
Kao	GSE20685	GSM519249	BRC133	High	Negative	Negative	Negative	11.2	1
Kao	GSE20685	GSM519262	BRC146	High	Negative	Negative	Negative	9.9	1
Kao	GSE20685	GSM519268	BRC152	Intermediate	Negative	Negative	Negative	11.1	1
Kao	GSE20685	GSM519269	BRC153	Low	Negative	Negative	Negative	2.9	0
Kao	GSE20685	GSM519274	BRC158	High	Negative	Negative	Negative	10.8	1
Kao	GSE20685	GSM519277	BRC161	High	Negative	Negative	Negative	7.4	1
Kao	GSE20685	GSM519281	BRC165	High	Negative	Negative	Negative	7.1	1
Kao	GSE20685	GSM519294	BRC178	High	Negative	Negative	Negative	10.2	1
Kao	GSE20685	GSM519299	BRC183	High	Negative	Negative	Negative	9.4	1
Kao	GSE20685	GSM519301	BRC185	High	Negative	Negative	Negative	10	1
Kao	GSE20685	GSM519302	BRC186	High	Negative	Negative	Negative	11.5	1
Kao	GSE20685	GSM519303	BRC187	High	Negative	Negative	Negative	6.1	0
Kao	GSE20685	GSM519325	BRC209	High	Negative	Negative	Negative	11	1
Kao	GSE20685	GSM519341	BRC225	High	Negative	Negative	Negative	10.8	1
Kao	GSE20685	GSM519355	BRC239	High	Positive	Negative	Negative	10.6	1
Kao	GSE20685	GSM519361	BRC245	Intermediate	Positive	Negative	Negative	8.4	1
Kao	GSE20685	GSM519362	BRC246	High	Negative	Negative	Negative	9.1	1
Kao	GSE20685	GSM519364	BRC248	Low	Positive	Negative	Negative	10.3	1
Kao	GSE20685	GSM519376	BRC260	High	Positive	Negative	Negative	9.4	1
Kao	GSE20685	GSM519380	BRC264	High	Negative	Negative	Negative	9.2	1
Kao	GSE20685	GSM519392	BRC276	Intermediate	Negative	Negative	Negative	8.3	1
Kao	GSE20685	GSM519406	BRC290	Low	Positive	Negative	Negative	8.9	1
Kao	GSE20685	GSM519417	BRC301	High	Negative	Negative	Negative	1.5	0
Kao	GSE20685	GSM519420	BRC304	High	Negative	Negative	Negative	8.1	1
Kao	GSE20685	GSM519422	BRC306	Intermediate	Negative	Negative	Negative	8	1
Kao	GSE20685	GSM519435	BRC319	Intermediate	Positive	Negative	Negative	5.8	1
Kao	GSE20685	GSM519117	BRC001	High	Negative	Negative	Positive	7	1
Kao	GSE20685	GSM519127	BRC011	Intermediate	Negative	Negative	Positive	7.1	1
Kao	GSE20685	GSM519135	BRC019	Intermediate	Negative	Negative	Positive	1.7	0
Kao	GSE20685	GSM519154	BRC038	High	Negative	Negative	Positive	0.7	0
Kao	GSE20685	GSM519167	BRC051	High	Negative	Negative	Positive	7	1
Kao	GSE20685	GSM519172	BRC056	High	Negative	Negative	Positive	1.6	0
Kao	GSE20685	GSM519177	BRC061	High	Negative	Negative	Positive	6.6	1
Kao	GSE20685	GSM519186	BRC070	Intermediate	Negative	Negative	Positive	6.6	1
Kao	GSE20685	GSM519196	BRC080	Intermediate	Negative	Negative	Positive	2.3	1
Kao	GSE20685	GSM519201	BRC085	High	Negative	Negative	Positive	13.2	1
Kao	GSE20685	GSM519207	BRC091	Intermediate	Positive	Negative	Positive	13	1
Kao	GSE20685	GSM519215	BRC099	High	Negative	Negative	Positive	13.3	1
Kao	GSE20685	GSM519222	BRC106	High	Positive	Negative	Positive	3.6	0
Kao	GSE20685	GSM519231	BRC115	High	Negative	Negative	Positive	12.7	1
Kao	GSE20685	GSM519235	BRC119	High	Negative	Negative	Positive	2.1	0
Kao	GSE20685	GSM519243	BRC127	High	Negative	Negative	Positive	10.8	1
Kao	GSE20685	GSM519245	BRC129	High	Negative	Negative	Positive	3.9	0
Kao	GSE20685	GSM519266	BRC150	High	Negative	Negative	Positive	0.9	0
Kao	GSE20685	GSM519267	BRC151	High	Negative	Negative	Positive	8.8	0
Kao	GSE20685	GSM519272	BRC156	High	Negative	Negative	Positive	11.1	1
Kao	GSE20685	GSM519300	BRC184	High	Negative	Negative	Positive	11.3	1
Kao	GSE20685	GSM519348	BRC232	Intermediate	Negative	Negative	Positive	10.5	1
Kao	GSE20685	GSM519352	BRC236	Low	Negative	Negative	Positive	4.7	0
Kao	GSE20685	GSM519367	BRC251	High	Negative	Negative	Positive	2.7	0
Kao	GSE20685	GSM519399	BRC283	Intermediate	Negative	Negative	Positive	9.1	1
Kao	GSE20685	GSM519414	BRC298	Intermediate	Negative	Negative	Positive	8.7	1
Kao	GSE20685	GSM519418	BRC302	High	Negative	Negative	Positive	8.5	1
Kao	GSE20685	GSM519421	BRC305	Intermediate	Negative	Negative	Positive	8.1	1
Kao	GSE20685	GSM519118	BRC002	Intermediate	Negative	Positive	Negative	7.4	0
Kao	GSE20685	GSM519119	BRC003	Low	Positive	Positive	Negative	7.2	0
Kao	GSE20685	GSM519120	BRC004	High	Positive	Positive	Negative	6.3	0
Kao	GSE20685	GSM519121	BRC005	High	Negative	Positive	Negative	7	0
Kao	GSE20685	GSM519122	BRC006	High	Negative	Positive	Positive	7.3	0
Kao	GSE20685	GSM519123	BRC007	Low	Positive	Positive	Negative	6.8	0
Kao	GSE20685	GSM519128	BRC012	Low	Positive	Positive	Negative	6.9	0
Kao	GSE20685	GSM519130	BRC014	High	Negative	Positive	Negative	6.4	0
Kao	GSE20685	GSM519131	BRC015	Intermediate	Positive	Positive	Negative	7	0
Kao	GSE20685	GSM519132	BRC016	Low	Positive	Positive	Negative	8	0
Kao	GSE20685	GSM519133	BRC017	Intermediate	Negative	Positive	Positive	1.6	1
Kao	GSE20685	GSM519134	BRC018	High	Positive	Positive	Negative	6.1	0
Kao	GSE20685	GSM519136	BRC020	High	Positive	Positive	Negative	5.1	1
Kao	GSE20685	GSM519137	BRC021	High	Negative	Positive	Positive	7.2	0
Kao	GSE20685	GSM519138	BRC022	High	Positive	Positive	Negative	0	1
Kao	GSE20685	GSM519139	BRC023	High	Positive	Positive	Negative	7.1	0
Kao	GSE20685	GSM519140	BRC024	High	Positive	Positive	Positive	6.8	0
Kao	GSE20685	GSM519141	BRC025	High	Positive	Positive	Negative	1.4	1
Kao	GSE20685	GSM519142	BRC026	High	Negative	Positive	Negative	6.9	0
Kao	GSE20685	GSM519143	BRC027	Intermediate	Positive	Positive	Negative	5.4	0
Kao	GSE20685	GSM519144	BRC028	Intermediate	Negative	Positive	Negative	0.8	1
Kao	GSE20685	GSM519145	BRC029	High	Positive	Positive	Negative	5.7	1
Kao	GSE20685	GSM519146	BRC030	Intermediate	Positive	Positive	Negative	4.1	1
Kao	GSE20685	GSM519147	BRC031	Intermediate	Positive	Positive	Negative	6.5	0
Kao	GSE20685	GSM519148	BRC032	Low	Positive	Positive	Negative	6.9	0
Kao	GSE20685	GSM519149	BRC033	High	Negative	Positive	Negative	2.6	1
Kao	GSE20685	GSM519150	BRC034	Low	Positive	Positive	Negative	6.7	0
Kao	GSE20685	GSM519152	BRC036	High	Negative	Positive	Negative	6	0
Kao	GSE20685	GSM519153	BRC037	High	Positive	Positive	Negative	3	1
Kao	GSE20685	GSM519155	BRC039	Intermediate	Positive	Positive	Negative	6.7	0
Kao	GSE20685	GSM519156	BRC040	Low	Positive	Positive	Negative	5.8	0
Kao	GSE20685	GSM519157	BRC041	Intermediate	Positive	Positive	Negative	6	0
Kao	GSE20685	GSM519158	BRC042	High	Positive	Positive	Positive	6.3	0
Kao	GSE20685	GSM519159	BRC043	Intermediate	Positive	Positive	Negative	6.4	0
Kao	GSE20685	GSM519160	BRC044	Intermediate	Positive	Positive	Negative	5.1	0
Kao	GSE20685	GSM519161	BRC045	Intermediate	Negative	Positive	Negative	6.4	0
Kao	GSE20685	GSM519162	BRC046	High	Positive	Positive	Negative	5.9	0
Kao	GSE20685	GSM519163	BRC047	Intermediate	Positive	Positive	Negative	5.4	0
Kao	GSE20685	GSM519166	BRC050	High	Positive	Positive	Positive	1.2	1
Kao	GSE20685	GSM519168	BRC052	Intermediate	Positive	Positive	Negative	6.5	0
Kao	GSE20685	GSM519169	BRC053	Intermediate	Positive	Positive	Negative	6	0
Kao	GSE20685	GSM519170	BRC054	High	Positive	Positive	Positive	6.5	0
Kao	GSE20685	GSM519171	BRC055	High	Positive	Positive	Negative	6.9	0
Kao	GSE20685	GSM519173	BRC057	Intermediate	Positive	Positive	Negative	6.8	0
Kao	GSE20685	GSM519174	BRC058	Intermediate	Positive	Positive	Negative	6.8	0
Kao	GSE20685	GSM519175	BRC059	Intermediate	Positive	Positive	Negative	5.3	0
Kao	GSE20685	GSM519176	BRC060	Low	Positive	Positive	Negative	5.7	0
Kao	GSE20685	GSM519178	BRC062	Low	Positive	Positive	Negative	5.2	0
Kao	GSE20685	GSM519179	BRC063	High	Positive	Positive	Negative	4.9	0
Kao	GSE20685	GSM519180	BRC064	Intermediate	Negative	Positive	Positive	5.1	0
Kao	GSE20685	GSM519181	BRC065	High	Negative	Positive	Negative	6.1	0
Kao	GSE20685	GSM519182	BRC066	High	Positive	Positive	Negative	9.2	0
Kao	GSE20685	GSM519183	BRC067	Low	Positive	Positive	Negative	6.5	0
Kao	GSE20685	GSM519184	BRC068	High	Negative	Positive	Negative	5	0
Kao	GSE20685	GSM519185	BRC069	Low	Positive	Positive	Negative	6.1	0
Kao	GSE20685	GSM519187	BRC071	High	Positive	Positive	Negative	6.5	0
Kao	GSE20685	GSM519189	BRC073	High	Positive	Positive	Negative	6.4	0
Kao	GSE20685	GSM519191	BRC075	High	Negative	Positive	Negative	6.4	0
Kao	GSE20685	GSM519192	BRC076	Intermediate	Positive	Positive	Negative	6.5	0
Kao	GSE20685	GSM519193	BRC077	High	Negative	Positive	Positive	2.1	1
Kao	GSE20685	GSM519195	BRC079	Low	Positive	Positive	Negative	14.1	0
Kao	GSE20685	GSM519197	BRC081	Intermediate	Negative	Positive	Positive	8.2	1
Kao	GSE20685	GSM519198	BRC082	High	Positive	Positive	Negative	13.8	0
Kao	GSE20685	GSM519199	BRC083	Intermediate	Positive	Positive	Negative	14.1	0
Kao	GSE20685	GSM519200	BRC084	High	Negative	Positive	Positive	2.9	1
Kao	GSE20685	GSM519202	BRC086	High	Positive	Positive	Negative	2.4	1
Kao	GSE20685	GSM519203	BRC087	Intermediate	Positive	Positive	Negative	3.5	1
Kao	GSE20685	GSM519204	BRC088	Intermediate	Negative	Positive	Positive	1.6	1
Kao	GSE20685	GSM519205	BRC089	Intermediate	Positive	Positive	Negative	11.6	0
Kao	GSE20685	GSM519206	BRC090	Low	Positive	Positive	Negative	11.5	0
Kao	GSE20685	GSM519208	BRC092	Intermediate	Positive	Positive	Negative	13.1	0
Kao	GSE20685	GSM519209	BRC093	Intermediate	Positive	Positive	Positive	12.4	0
Kao	GSE20685	GSM519211	BRC095	High	Positive	Positive	Negative	11.6	0
Kao	GSE20685	GSM519212	BRC096	Intermediate	Positive	Positive	Negative	4.8	1
Kao	GSE20685	GSM519213	BRC097	High	Positive	Positive	Negative	3.8	1
Kao	GSE20685	GSM519214	BRC098	Low	Positive	Positive	Negative	8.3	0
Kao	GSE20685	GSM519217	BRC101	High	Negative	Positive	Positive	0.9	1
Kao	GSE20685	GSM519220	BRC104	Intermediate	Negative	Positive	Negative	11	0
Kao	GSE20685	GSM519221	BRC105	Low	Positive	Positive	Negative	12.2	0
Kao	GSE20685	GSM519223	BRC107	High	Positive	Positive	Negative	0.5	1
Kao	GSE20685	GSM519224	BRC108	Low	Negative	Positive	Negative	5.9	1
Kao	GSE20685	GSM519225	BRC109	High	Positive	Positive	Positive	4	1
Kao	GSE20685	GSM519226	BRC110	Intermediate	Positive	Positive	Negative	9.8	0
Kao	GSE20685	GSM519227	BRC111	Intermediate	Positive	Positive	Negative	11.6	0
Kao	GSE20685	GSM519228	BRC112	Intermediate	Positive	Positive	Negative	12.1	0
Kao	GSE20685	GSM519229	BRC113	Intermediate	Positive	Positive	Negative	2.7	1
Kao	GSE20685	GSM519230	BRC114	Intermediate	Positive	Positive	Negative	12.9	0
Kao	GSE20685	GSM519232	BRC116	High	Positive	Positive	Positive	12.1	0
Kao	GSE20685	GSM519233	BRC117	Low	Positive	Positive	Negative	12.8	0
Kao	GSE20685	GSM519234	BRC118	High	Positive	Positive	Negative	10.9	0
Kao	GSE20685	GSM519236	BRC120	Low	Negative	Positive	Negative	1.7	1
Kao	GSE20685	GSM519237	BRC121	High	Negative	Positive	Negative	0	1
Kao	GSE20685	GSM519238	BRC122	High	Positive	Positive	Negative	0	1
Kao	GSE20685	GSM519239	BRC123	High	Positive	Positive	Positive	3.2	1
Kao	GSE20685	GSM519240	BRC124	Low	Positive	Positive	Negative	12.3	0
Kao	GSE20685	GSM519241	BRC125	High	Positive	Positive	Negative	11	0
Kao	GSE20685	GSM519242	BRC126	Intermediate	Positive	Positive	Negative	11.1	0
Kao	GSE20685	GSM519244	BRC128	High	Negative	Positive	Positive	11	0
Kao	GSE20685	GSM519246	BRC130	Low	Positive	Positive	Negative	6.8	1
Kao	GSE20685	GSM519248	BRC132	Intermediate	Positive	Positive	Negative	5.3	1
Kao	GSE20685	GSM519250	BRC134	Low	Positive	Positive	Negative	11	0
Kao	GSE20685	GSM519251	BRC135	High	Negative	Positive	Negative	11.3	0
Kao	GSE20685	GSM519252	BRC136	Low	Positive	Positive	Negative	11.6	0
Kao	GSE20685	GSM519253	BRC137	Intermediate	Positive	Positive	Negative	0	1
Kao	GSE20685	GSM519254	BRC138	Low	Positive	Positive	Negative	11.9	0
Kao	GSE20685	GSM519255	BRC139	Intermediate	Positive	Positive	Negative	12.7	0
Kao	GSE20685	GSM519256	BRC140	Low	Positive	Positive	Negative	10.6	0
Kao	GSE20685	GSM519257	BRC141	High	Positive	Positive	Negative	1.7	1
Kao	GSE20685	GSM519258	BRC142	Low	Positive	Positive	Positive	10.9	0
Kao	GSE20685	GSM519259	BRC143	Low	Positive	Positive	Negative	0	1
Kao	GSE20685	GSM519260	BRC144	Intermediate	Negative	Positive	Negative	12.5	0
Kao	GSE20685	GSM519261	BRC145	Intermediate	Positive	Positive	Negative	12.5	0
Kao	GSE20685	GSM519263	BRC147	Intermediate	Negative	Positive	Positive	2	1
Kao	GSE20685	GSM519264	BRC148	High	Positive	Positive	Positive	11.1	0
Kao	GSE20685	GSM519265	BRC149	High	Negative	Positive	Positive	5.1	1
Kao	GSE20685	GSM519270	BRC154	High	Positive	Positive	Negative	12.1	0
Kao	GSE20685	GSM519271	BRC155	Intermediate	Positive	Positive	Negative	9.4	0
Kao	GSE20685	GSM519273	BRC157	High	Positive	Positive	Negative	12.1	0
Kao	GSE20685	GSM519275	BRC159	Intermediate	Positive	Positive	Negative	10.2	0
Kao	GSE20685	GSM519276	BRC160	High	Negative	Positive	Negative	12.4	0
Kao	GSE20685	GSM519278	BRC162	Intermediate	Positive	Positive	Negative	11.6	0
Kao	GSE20685	GSM519279	BRC163	Intermediate	Negative	Positive	Negative	4.8	1
Kao	GSE20685	GSM519280	BRC164	High	Positive	Positive	Negative	1.3	1
Kao	GSE20685	GSM519282	BRC166	Intermediate	Negative	Positive	Positive	10.2	0
Kao	GSE20685	GSM519283	BRC167	Intermediate	Positive	Positive	Negative	10.3	0
Kao	GSE20685	GSM519284	BRC168	Low	Negative	Positive	Negative	11.8	0
Kao	GSE20685	GSM519285	BRC169	High	Positive	Positive	Positive	11.5	0
Kao	GSE20685	GSM519286	BRC170	Intermediate	Positive	Positive	Negative	10.5	0
Kao	GSE20685	GSM519287	BRC171	Intermediate	Positive	Positive	Negative	11.7	0
Kao	GSE20685	GSM519288	BRC172	High	Positive	Positive	Negative	11.7	0
Kao	GSE20685	GSM519289	BRC173	High	Negative	Positive	Positive	1.6	0
Kao	GSE20685	GSM519290	BRC174	Intermediate	Positive	Positive	Negative	10	0
Kao	GSE20685	GSM519291	BRC175	Low	Positive	Positive	Negative	7.3	1
Kao	GSE20685	GSM519292	BRC176	High	Negative	Positive	Negative	2.4	1
Kao	GSE20685	GSM519293	BRC177	High	Negative	Positive	Positive	0	1
Kao	GSE20685	GSM519295	BRC179	High	Positive	Positive	Negative	10.4	0
Kao	GSE20685	GSM519296	BRC180	High	Negative	Positive	Positive	11.2	0
Kao	GSE20685	GSM519297	BRC181	High	Positive	Positive	Negative	9.8	0
Kao	GSE20685	GSM519298	BRC182	High	Negative	Positive	Negative	1.2	1
Kao	GSE20685	GSM519304	BRC188	High	Negative	Positive	Negative	1.5	1
Kao	GSE20685	GSM519305	BRC189	High	Negative	Positive	Positive	1.1	1
Kao	GSE20685	GSM519306	BRC190	Intermediate	Positive	Positive	Negative	2.4	1
Kao	GSE20685	GSM519307	BRC191	Intermediate	Positive	Positive	Negative	11.3	0
Kao	GSE20685	GSM519308	BRC192	Intermediate	Positive	Positive	Negative	11.1	0
Kao	GSE20685	GSM519309	BRC193	Low	Positive	Positive	Negative	1.1	1
Kao	GSE20685	GSM519310	BRC194	High	Positive	Positive	Negative	3.1	0
Kao	GSE20685	GSM519311	BRC195	Low	Negative	Positive	Negative	9.5	0
Kao	GSE20685	GSM519312	BRC196	High	Negative	Positive	Negative	11.1	0
Kao	GSE20685	GSM519313	BRC197	High	Positive	Positive	Negative	11.4	0
Kao	GSE20685	GSM519314	BRC198	Intermediate	Positive	Positive	Negative	9.4	0
Kao	GSE20685	GSM519315	BRC199	High	Negative	Positive	Negative	10.4	0
Kao	GSE20685	GSM519316	BRC200	Low	Positive	Positive	Negative	11	0
Kao	GSE20685	GSM519317	BRC201	High	Positive	Positive	Positive	11.1	0
Kao	GSE20685	GSM519318	BRC202	High	Positive	Positive	Negative	6	0
Kao	GSE20685	GSM519319	BRC203	Intermediate	Positive	Positive	Negative	9.7	0
Kao	GSE20685	GSM519320	BRC204	Intermediate	Positive	Positive	Negative	11	0
Kao	GSE20685	GSM519321	BRC205	High	Negative	Positive	Negative	11.2	0
Kao	GSE20685	GSM519322	BRC206	Intermediate	Negative	Positive	Negative	1	1
Kao	GSE20685	GSM519323	BRC207	Low	Positive	Positive	Negative	10.3	0
Kao	GSE20685	GSM519324	BRC208	Intermediate	Negative	Positive	Negative	1.6	1
Kao	GSE20685	GSM519326	BRC210	Low	Positive	Positive	Negative	11.2	0
Kao	GSE20685	GSM519327	BRC211	High	Negative	Positive	Negative	3.1	1
Kao	GSE20685	GSM519328	BRC212	Intermediate	Positive	Positive	Negative	7	0
Kao	GSE20685	GSM519329	BRC213	High	Positive	Positive	Negative	9.1	0
Kao	GSE20685	GSM519330	BRC214	Intermediate	Positive	Positive	Negative	5.7	1
Kao	GSE20685	GSM519331	BRC215	Intermediate	Positive	Positive	Negative	11.1	0
Kao	GSE20685	GSM519332	BRC216	High	Positive	Positive	Negative	11	0
Kao	GSE20685	GSM519333	BRC217	High	Positive	Positive	Negative	3.2	1
Kao	GSE20685	GSM519334	BRC218	High	Positive	Positive	Negative	9.5	0
Kao	GSE20685	GSM519335	BRC219	Intermediate	Positive	Positive	Negative	11	0
Kao	GSE20685	GSM519336	BRC220	Low	Positive	Positive	Negative	11	0
Kao	GSE20685	GSM519337	BRC221	Intermediate	Positive	Positive	Negative	2.6	1
Kao	GSE20685	GSM519338	BRC222	Low	Positive	Positive	Negative	10	0
Kao	GSE20685	GSM519339	BRC223	Intermediate	Positive	Positive	Negative	11	0
Kao	GSE20685	GSM519340	BRC224	Intermediate	Positive	Positive	Negative	11	0
Kao	GSE20685	GSM519342	BRC226	High	Positive	Positive	Negative	2.4	1
Kao	GSE20685	GSM519343	BRC227	Intermediate	Positive	Positive	Negative	10	0
Kao	GSE20685	GSM519344	BRC228	Intermediate	Positive	Positive	Positive	9.9	0
Kao	GSE20685	GSM519345	BRC229	High	Positive	Positive	Negative	9.2	0
Kao	GSE20685	GSM519346	BRC230	High	Negative	Positive	Negative	10.6	0
Kao	GSE20685	GSM519347	BRC231	Intermediate	Positive	Positive	Negative	0.2	1
Kao	GSE20685	GSM519349	BRC233	Intermediate	Positive	Positive	Negative	1.8	1
Kao	GSE20685	GSM519350	BRC234	High	Positive	Positive	Negative	9.2	0
Kao	GSE20685	GSM519351	BRC235	Low	Positive	Positive	Negative	7.9	0
Kao	GSE20685	GSM519353	BRC237	Low	Positive	Positive	Negative	7.5	0
Kao	GSE20685	GSM519354	BRC238	Intermediate	Positive	Positive	Negative	9.4	0
Kao	GSE20685	GSM519356	BRC240	Low	Positive	Positive	Negative	10.2	0
Kao	GSE20685	GSM519357	BRC241	Intermediate	Positive	Positive	Negative	3.9	1
Kao	GSE20685	GSM519358	BRC242	Intermediate	Positive	Positive	Negative	8.9	0
Kao	GSE20685	GSM519359	BRC243	High	Negative	Positive	Positive	1.3	1
Kao	GSE20685	GSM519360	BRC244	High	Positive	Positive	Positive	9	0
Kao	GSE20685	GSM519363	BRC247	Low	Positive	Positive	Negative	8.7	0
Kao	GSE20685	GSM519365	BRC249	Intermediate	Negative	Positive	Positive	9.6	0
Kao	GSE20685	GSM519366	BRC250	Low	Positive	Positive	Negative	10.1	0
Kao	GSE20685	GSM519368	BRC252	Intermediate	Positive	Positive	Negative	1.7	1
Kao	GSE20685	GSM519369	BRC253	High	Positive	Positive	Negative	10.4	0
Kao	GSE20685	GSM519370	BRC254	Intermediate	Negative	Positive	Negative	3.4	1
Kao	GSE20685	GSM519371	BRC255	High	Positive	Positive	Negative	4.2	1
Kao	GSE20685	GSM519372	BRC256	High	Negative	Positive	Positive	10.1	0
Kao	GSE20685	GSM519373	BRC257	Intermediate	Positive	Positive	Negative	7.2	0
Kao	GSE20685	GSM519374	BRC258	Intermediate	Positive	Positive	Negative	10.1	0
Kao	GSE20685	GSM519375	BRC259	High	Positive	Positive	Positive	8.9	0
Kao	GSE20685	GSM519377	BRC261	Intermediate	Positive	Positive	Negative	10.2	0
Kao	GSE20685	GSM519378	BRC262	Intermediate	Positive	Positive	Negative	9.4	0
Kao	GSE20685	GSM519379	BRC263	Low	Positive	Positive	Negative	9.2	0
Kao	GSE20685	GSM519381	BRC265	High	Negative	Positive	Positive	9.9	0
Kao	GSE20685	GSM519382	BRC266	Intermediate	Negative	Positive	Negative	2.9	1
Kao	GSE20685	GSM519383	BRC267	Low	Positive	Positive	Negative	9.8	0
Kao	GSE20685	GSM519384	BRC268	High	Negative	Positive	Negative	8.3	0
Kao	GSE20685	GSM519385	BRC269	Intermediate	Positive	Positive	Negative	9.8	0
Kao	GSE20685	GSM519386	BRC270	High	Positive	Positive	Negative	0	1
Kao	GSE20685	GSM519387	BRC271	Intermediate	Negative	Positive	Negative	8.9	0
Kao	GSE20685	GSM519388	BRC272	Intermediate	Negative	Positive	Negative	9.5	0
Kao	GSE20685	GSM519389	BRC273	Intermediate	Negative	Positive	Negative	9.5	0
Kao	GSE20685	GSM519390	BRC274	Low	Positive	Positive	Negative	9.6	0
Kao	GSE20685	GSM519391	BRC275	Intermediate	Positive	Positive	Negative	9.6	0
Kao	GSE20685	GSM519393	BRC277	Intermediate	Negative	Positive	Positive	9.4	0
Kao	GSE20685	GSM519394	BRC278	Intermediate	Positive	Positive	Negative	9.4	0
Kao	GSE20685	GSM519395	BRC279	Intermediate	Positive	Positive	Negative	8.6	0
Kao	GSE20685	GSM519396	BRC280	High	Positive	Positive	Positive	5.1	1
Kao	GSE20685	GSM519397	BRC281	Low	Positive	Positive	Negative	9.3	0
Kao	GSE20685	GSM519398	BRC282	Intermediate	Positive	Positive	Negative	5.7	1
Kao	GSE20685	GSM519400	BRC284	Intermediate	Positive	Positive	Negative	0.9	1
Kao	GSE20685	GSM519401	BRC285	High	Positive	Positive	Negative	9	0
Kao	GSE20685	GSM519402	BRC286	Intermediate	Positive	Positive	Negative	8.1	0
Kao	GSE20685	GSM519403	BRC287	High	Positive	Positive	Negative	0.4	0
Kao	GSE20685	GSM519404	BRC288	Intermediate	Negative	Positive	Positive	9.1	0
Kao	GSE20685	GSM519405	BRC289	High	Positive	Positive	Negative	8.9	0
Kao	GSE20685	GSM519407	BRC291	Intermediate	Positive	Positive	Negative	8.2	0
Kao	GSE20685	GSM519408	BRC292	Low	Positive	Positive	Negative	7.7	0
Kao	GSE20685	GSM519409	BRC293	Low	Negative	Positive	Positive	8.7	0
Kao	GSE20685	GSM519410	BRC294	High	Positive	Positive	Positive	8.1	0
Kao	GSE20685	GSM519411	BRC295	Intermediate	Positive	Positive	Negative	8.6	0
Kao	GSE20685	GSM519412	BRC296	Intermediate	Negative	Positive	Positive	9	0
Kao	GSE20685	GSM519413	BRC297	Low	Positive	Positive	Positive	7.8	0
Kao	GSE20685	GSM519415	BRC299	Low	Positive	Positive	Negative	8.4	0
Kao	GSE20685	GSM519416	BRC300	Low	Negative	Positive	Positive	8.3	0
Kao	GSE20685	GSM519419	BRC303	High	Positive	Positive	Negative	2.1	1
Kao	GSE20685	GSM519423	BRC307	High	Positive	Positive	Positive	8	0
Kao	GSE20685	GSM519424	BRC308	Intermediate	Negative	Positive	Positive	8.4	0
Kao	GSE20685	GSM519425	BRC309	Intermediate	Positive	Positive	Negative	0	1
Kao	GSE20685	GSM519426	BRC310	Intermediate	Positive	Positive	Negative	8.1	0
Kao	GSE20685	GSM519427	BRC311	Low	Positive	Positive	Negative	3.7	1
Kao	GSE20685	GSM519428	BRC312	Intermediate	Positive	Positive	Negative	8.1	0
Kao	GSE20685	GSM519429	BRC313	Low	Positive	Positive	Negative	5.8	1
Kao	GSE20685	GSM519430	BRC314	Low	Positive	Positive	Negative	1.5	0
Kao	GSE20685	GSM519431	BRC315	Intermediate	Positive	Positive	Negative	6.7	1
Kao	GSE20685	GSM519432	BRC316	High	Positive	Positive	Negative	6.7	0
Kao	GSE20685	GSM519433	BRC317	Low	Positive	Positive	Negative	6.5	0
Kao	GSE20685	GSM519434	BRC318	Intermediate	Positive	Positive	Negative	2.1	1
Kao	GSE20685	GSM519436	BRC320	Intermediate	Positive	Positive	Positive	5	0
Kao	GSE20685	GSM519437	BRC321	Low	Positive	Positive	Negative	5.3	0
Kao	GSE20685	GSM519438	BRC322	Low	Positive	Positive	Negative	4.9	0
Kao	GSE20685	GSM519439	BRC323	Intermediate	Negative	Positive	Negative	4.7	0
Kao	GSE20685	GSM519440	BRC324	Low	Positive	Positive	Negative	4.1	0
Kao	GSE20685	GSM519441	BRC325	Low	Positive	Positive	Negative	3.8	0
Kao	GSE20685	GSM519442	BRC326	Intermediate	Positive	Positive	Negative	3.8	0
Kao	GSE20685	GSM519443	BRC327	Low	Positive	Positive	Negative	8.1	0
Loi	GSE6532	GSM150943	OXFT_1089	High	Positive	Positive		2.7	0
Loi	GSE6532	GSM150944	OXFT_1097	Intermediate	Positive	Positive		7.7	0
Loi	GSE6532	GSM150945	OXFT_1103	High	Positive	Positive		6.2	1
Loi	GSE6532	GSM150946	OXFT_1107	High	Positive	Positive		3.7	1
Loi	GSE6532	GSM150947	OXFT_1120	Intermediate	Positive	Positive		2.3	1
Loi	GSE6532	GSM150948	OXFT_1127	Intermediate	Positive	Positive		7.3	0
Loi	GSE6532	GSM150949	OXFT_1142	Intermediate	Positive	Positive		7.8	0
Loi	GSE6532	GSM150950	OXFT_114	High	Positive	Positive		5.1	0
Loi	GSE6532	GSM150951	OXFT_1156	Intermediate	Positive	Positive		5.2	0
Loi	GSE6532	GSM150952	OXFT_1157	Low	Positive	Positive		4.5	0
Loi	GSE6532	GSM150953	OXFT_1167	Low	Positive	Positive		8	0
Loi	GSE6532	GSM150954	OXFT_1168	Low	Positive	Positive		6.3	0
Loi	GSE6532	GSM150955	OXFT_116	High	Positive	Positive		4.1	0
Loi	GSE6532	GSM150956	OXFT_1173	High	Positive	Positive		3.1	1
Loi	GSE6532	GSM150957	OXFT_1177	High	Positive	Positive		6.9	0
Loi	GSE6532	GSM150958	OXFT_1181	Intermediate	Positive	Positive		7.2	0
Loi	GSE6532	GSM150959	OXFT_1193	Intermediate	Positive	Positive		7	0
Loi	GSE6532	GSM150960	OXFT_1200	High	Positive	Positive		2	1
Loi	GSE6532	GSM150961	OXFT_124	High	Positive	Positive		2	1
Loi	GSE6532	GSM150962	OXFT_1301	High	Positive	Positive		4	0
Loi	GSE6532	GSM150963	OXFT_1320	Intermediate	Positive	Positive		7.9	0
Loi	GSE6532	GSM150964	OXFT_1331	High	Positive	Positive		4	0
Loi	GSE6532	GSM150965	OXFT_1397	Intermediate	Positive	Negative		6.9	1
Loi	GSE6532	GSM150966	OXFT_1525	High	Positive	Positive		6	0
Loi	GSE6532	GSM150968	OXFT_1766	Low	Positive	Positive		2.9	0
Loi	GSE6532	GSM150969	OXFT_1800	High	Positive	Positive		3.6	1
Loi	GSE6532	GSM150970	OXFT_1804	High	Positive	Positive		4.8	0
Loi	GSE6532	GSM150971	OXFT_1818	High	Positive	Positive		4.9	0
Loi	GSE6532	GSM150972	OXFT_1821	High	Positive	Positive		5	0
Loi	GSE6532	GSM150973	OXFT_1889	Low	Positive	Positive		5.4	0
Loi	GSE6532	GSM150974	OXFT_192	Intermediate	Positive	Positive		3.8	1
Loi	GSE6532	GSM150975	OXFT_1939	High	Positive	Positive		3.3	0
Loi	GSE6532	GSM150976	OXFT_1962	High	Positive	Positive		5	0
Loi	GSE6532	GSM150977	OXFT_1981	High	Positive	Positive		5.9	0
Loi	GSE6532	GSM150978	OXFT_2002	Intermediate	Positive	Positive		5.2	0
Loi	GSE6532	GSM150979	OXFT_2005	Intermediate	Positive	Positive		5.6	0
Loi	GSE6532	GSM150980	OXFT_2057	Intermediate	Positive	Positive		4.6	0
Loi	GSE6532	GSM150981	OXFT_2175	Intermediate	Positive	Positive		4.5	0
Loi	GSE6532	GSM150983	OXFT_375	Intermediate	Positive	Positive		10	0
Loi	GSE6532	GSM150984	OXFT_380	Intermediate	Positive	Positive		9.3	0
Loi	GSE6532	GSM150985	OXFT_412	High	Positive	Positive		11	0
Loi	GSE6532	GSM150986	OXFT_427	Intermediate	Positive	Positive		10	0
Loi	GSE6532	GSM150987	OXFT_429	Intermediate	Positive	Positive		3.8	1
Loi	GSE6532	GSM150989	OXFT_550	Intermediate	Positive	Positive		5.2	0
Loi	GSE6532	GSM150990	OXFT_555	Low	Positive	Negative		9.8	1
Loi	GSE6532	GSM150991	OXFT_55	Intermediate	Positive	Positive		13	0
Loi	GSE6532	GSM150992	OXFT_588	High	Positive	Positive		9.8	0
Loi	GSE6532	GSM150993	OXFT_595	Intermediate	Positive	Negative		9.6	1
Loi	GSE6532	GSM150994	OXFT_676	Intermediate	Positive			11	1
Loi	GSE6532	GSM150995	OXFT_697	Intermediate	Positive	Positive		10	0
Loi	GSE6532	GSM150996	OXFT_705	High	Positive	Positive		10	0
Loi	GSE6532	GSM150997	OXFT_706	Intermediate	Positive	Positive		9.9	0
Loi	GSE6532	GSM150998	OXFT_711	High	Positive	Positive		2.7	1
Loi	GSE6532	GSM150999	OXFT_729	High	Positive	Positive		3.5	1
Loi	GSE6532	GSM151000	OXFT_771	Intermediate	Positive	Positive		4.3	0
Loi	GSE6532	GSM151001	OXFT_779	High	Positive	Positive		1.4	1
Loi	GSE6532	GSM151002	OXFT_829	High	Positive	Positive		6	0
Loi	GSE6532	GSM151003	OXFT_837	Intermediate	Positive	Positive		5.5	0
Loi	GSE6532	GSM151004	OXFT_848	High	Positive	Negative		4.1	1
Loi	GSE6532	GSM151005	OXFT_849	Intermediate	Positive	Positive		9.4	0
Loi	GSE6532	GSM151006	OXFT_876	High	Positive	Positive		2.6	0
Loi	GSE6532	GSM151007	OXFT_887	Intermediate	Positive	Positive		4.2	0
Loi	GSE6532	GSM151008	OXFT_890	High	Positive			8.2	1
Loi	GSE6532	GSM151009	OXFT_894	Intermediate	Positive	Positive		8.1	0
Loi	GSE6532	GSM151010	OXFT_913	Intermediate	Positive	Positive		8	0
Loi	GSE6532	GSM151011	OXFT_944	Intermediate	Positive	Negative		8.1	1
Loi	GSE6532	GSM151013	KIT_112B55	Intermediate	Positive	Positive		0.9	1
Loi	GSE6532	GSM151014	KIT_130B92	Low	Positive	Positive		4.4	1
Loi	GSE6532	GSM151016	KIT_148B49	Low	Positive	Positive		2.8	0
Loi	GSE6532	GSM151017	KIT_14B98	Intermediate	Positive	Negative		10	1
Loi	GSE6532	GSM151018	KIT_150B81	Intermediate	Positive	Positive		9.6	0
Loi	GSE6532	GSM151019	KIT_154B42	High	Positive	Positive		3.4	1
Loi	GSE6532	GSM151020	KIT_159B47	High	Positive	Positive		6.5	1
Loi	GSE6532	GSM151021	KIT_15C94	Low	Positive	Positive		4.4	0
Loi	GSE6532	GSM151022	KIT_165B72	Intermediate	Positive	Positive		1.5	1
Loi	GSE6532	GSM151023	KIT_166B79	Intermediate	Positive	Negative		9.8	1
Loi	GSE6532	GSM151024	KIT_169B79	Intermediate	Positive	Negative		9.8	1
Loi	GSE6532	GSM151025	KIT_170B15	Low	Positive	Positive		4.1	0
Loi	GSE6532	GSM151026	KIT_171B77	High	Positive	Positive		1.8	0
Loi	GSE6532	GSM151027	KIT_17C40	Intermediate	Positive	Negative		1.9	1
Loi	GSE6532	GSM151028	KIT_183B75	Intermediate	Positive	Positive		7	1
Loi	GSE6532	GSM151031	KIT_191B79	High	Positive	Negative		4.4	1
Loi	GSE6532	GSM151033	KIT_202B44	Low	Positive	Positive		9.8	0
Loi	GSE6532	GSM151034	KIT_203B49	Low	Positive	Positive		9.9	0
Loi	GSE6532	GSM151035	KIT_212C21	Low	Positive	Negative		3.8	1
Loi	GSE6532	GSM151036	KIT_216C61	Intermediate	Positive	Positive		9	0
Loi	GSE6532	GSM151037	KIT_225C52	High	Positive	Negative		10	1
Loi	GSE6532	GSM151038	KIT_230C47	High	Positive	Negative		0.5	0
Loi	GSE6532	GSM151039	KIT_235C20	Intermediate	Positive	Positive		9.7	0
Loi	GSE6532	GSM151040	KIT_238C87	Intermediate	Negative	Positive		9.3	0
Loi	GSE6532	GSM151041	KIT_239C32	Intermediate	Positive	Negative		9.5	1
Loi	GSE6532	GSM151042	KIT_244C89	High	Positive	Positive		7.2	1
Loi	GSE6532	GSM151044	KIT_254C80	Low	Positive	Positive		9.4	0
Loi	GSE6532	GSM151045	KIT_256C45	High	Negative	Positive		1.3	1
Loi	GSE6532	GSM151046	KIT_271C71	High	Negative	Positive		1.2	1
Loi	GSE6532	GSM151047	KIT_27C82	Low	Positive	Positive		5.9	0
Loi	GSE6532	GSM151048	KIT_288C57	Low	Positive	Positive		6.3	0
Loi	GSE6532	GSM151049	KIT_291C17	High	Negative	Positive		0.9	0
Loi	GSE6532	GSM151050	KIT_298C47	Intermediate	Positive	Positive		6.5	1
Loi	GSE6532	GSM151051	KIT_301C66	Intermediate	Positive	Positive		3.2	0
Loi	GSE6532	GSM151052	KIT_307C50	Intermediate	Positive	Positive		7.8	0
Loi	GSE6532	GSM151053	KIT_35C29	Low	Positive	Positive		2.4	0
Loi	GSE6532	GSM151054	KIT_40C57	Intermediate	Positive	Positive		8.8	0
Loi	GSE6532	GSM151055	KIT_41C65	Intermediate	Positive	Positive		8.6	0
Loi	GSE6532	GSM151056	KIT_51A98	Intermediate	Positive	Negative		10	1
Loi	GSE6532	GSM151057	KIT_53A06	High	Positive	Positive		2.6	0
Loi	GSE6532	GSM151058	KIT_56A94	Intermediate	Positive	Positive		1.1	1
Loi	GSE6532	GSM151060	KIT_64A59	Intermediate	Positive	Negative		10	1
Loi	GSE6532	GSM151061	KIT_67A43	High	Negative	Positive		0.9	1
Loi	GSE6532	GSM151063	KIT_77A50	Intermediate	Positive	Positive		1.1	1
Loi	GSE6532	GSM151065	KIT_7B96	Intermediate	Positive	Positive		2.4	1
Loi	GSE6532	GSM151066	KIT_84A44	Intermediate	Positive	Positive		6.2	0
Loi	GSE6532	GSM151067	KIT_85A03	High	Positive	Positive		2.1	0
Loi	GSE6532	GSM151068	KIT_96A21	Intermediate	Positive	Negative		0.2	0
Loi	GSE6532	GSM151259	GUYT_50102	High	Positive	Positive		10	1
Loi	GSE6532	GSM151260	GUYT_50105	Intermediate	Positive	Positive		8.3	1
Loi	GSE6532	GSM151261	GUYT_50106	High	Positive	Positive		17	0
Loi	GSE6532	GSM151262	GUYT_50107	Low	Positive	Negative		12	1
Loi	GSE6532	GSM151263	GUYT_50108	Low	Positive	Positive		15	0
Loi	GSE6532	GSM151264	GUYT_50109	Low	Positive	Positive		8	1
Loi	GSE6532	GSM151265	GUYT_50110	Low	Positive	Positive		14	0
Loi	GSE6532	GSM151266	GUYT_50111	High	Positive	Negative		4.4	0
Loi	GSE6532	GSM151267	GUYT_50112	High	Positive	Positive		3.8	0
Loi	GSE6532	GSM151268	GUYT_50115	High	Positive	Negative		2.1	0
Loi	GSE6532	GSM151269	GUYT_50116	High	Positive	Positive		3.1	1
Loi	GSE6532	GSM151270	GUYT_50117	Low	Positive	Negative		16	1
Loi	GSE6532	GSM151271	GUYT_50118	High	Positive	Negative		2.5	0
Loi	GSE6532	GSM151272	GUYT_50119	High	Positive	Positive		17	0
Loi	GSE6532	GSM151273	GUYT_50120	Intermediate	Positive	Negative		16	1
Loi	GSE6532	GSM151274	GUYT_50122	Intermediate	Positive	Positive		16	0
Loi	GSE6532	GSM151275	GUYT_50124	High	Positive	Negative		4.8	0
Loi	GSE6532	GSM151276	GUYT_50125	Low	Positive	Negative		16	1
Loi	GSE6532	GSM151277	GUYT_50126	High	Positive	Positive		3.5	1
Loi	GSE6532	GSM151278	GUYT_50128	Low	Positive	Positive		16	0
Loi	GSE6532	GSM151279	GUYT_50130	Low	Positive	Negative		10	0
Loi	GSE6532	GSM151280	GUYT_50131	Low	Positive	Positive		16	0
Loi	GSE6532	GSM151281	GUYT_50132	High	Positive	Negative		7.2	0
Loi	GSE6532	GSM151282	GUYT_50134	High	Positive	Negative		15	1
Loi	GSE6532	GSM151283	GUYT_50135	Intermediate	Positive	Positive		15	0
Loi	GSE6532	GSM151284	GUYT_50136	High	Positive	Positive		15	0
Loi	GSE6532	GSM151285	GUYT_50137	High	Positive	Positive		9.2	1
Loi	GSE6532	GSM151286	GUYT_50138	High	Positive	Negative		2.9	0
Loi	GSE6532	GSM151287	GUYT_50143	Intermediate	Positive	Positive		15	0
Loi	GSE6532	GSM151288	GUYT_50146	Intermediate	Positive	Negative		7.1	1
Loi	GSE6532	GSM151289	GUYT_50148	High	Positive	Positive		14	0
Loi	GSE6532	GSM151290	GUYT_50149	Low	Positive	Positive		12	0
Loi	GSE6532	GSM151291	GUYT_50150	Intermediate	Positive	Positive		13	0
Loi	GSE6532	GSM151292	GUYT_50151	Low	Positive	Positive		14	0
Loi	GSE6532	GSM151293	GUYT_50153	Intermediate	Positive	Positive		14	0
Loi	GSE6532	GSM151294	GUYT_50154	Low	Positive	Positive		15	0
Loi	GSE6532	GSM151295	GUYT_50155	High	Positive	Positive		0.5	1
Loi	GSE6532	GSM151296	GUYT_50156	High	Positive	Positive		13	0
Loi	GSE6532	GSM151297	GUYT_50158	High	Positive	Negative		3.4	1
Loi	GSE6532	GSM151298	GUYT_50159	High	Positive	Positive		5.3	1
Loi	GSE6532	GSM151299	GUYT_50160	High	Positive	Negative		12	1
Loi	GSE6532	GSM151300	GUYT_50162	Intermediate	Positive	Positive		14	0
Loi	GSE6532	GSM151301	GUYT_50163	High	Positive	Positive		1.2	1
Loi	GSE6532	GSM151302	GUYT_50166	High	Positive	Positive		13	0
Loi	GSE6532	GSM151303	GUYT_50168	Low	Positive	Negative		3.4	0
Loi	GSE6532	GSM151304	GUYT_50169	Low	Positive	Negative		13	1
Loi	GSE6532	GSM151305	GUYT_50172	Low	Positive	Positive		14	0
Loi	GSE6532	GSM151306	GUYT_50173	Intermediate	Positive	Positive		14	0
Loi	GSE6532	GSM151307	GUYT_50174	Intermediate	Positive	Positive		1	0
Loi	GSE6532	GSM151308	GUYT_50176	Intermediate	Positive	Negative		2.5	0
Loi	GSE6532	GSM151309	GUYT_50177	High	Positive	Positive		14	0
Loi	GSE6532	GSM151310	GUYT_50178	High	Positive	Positive		10	1
Loi	GSE6532	GSM151311	GUYT_50179	Low	Positive	Negative		13	1
Loi	GSE6532	GSM151312	GUYT_50181	Intermediate	Positive	Negative		13	1
Loi	GSE6532	GSM151313	GUYT_50182	High	Positive	Positive		14	0
Loi	GSE6532	GSM151314	GUYT_50183	Intermediate	Positive	Positive		12	0
Loi	GSE6532	GSM151315	GUYT_50184	Intermediate	Positive	Positive		9.8	0
Loi	GSE6532	GSM151316	GUYT_50188	Intermediate	Positive	Positive		12	0
Loi	GSE6532	GSM151317	GUYT_50190	High	Positive	Positive		7.8	0
Loi	GSE6532	GSM151318	GUYT_50192	High	Positive	Negative		4.7	1
Loi	GSE6532	GSM151319	GUYT_50193	Low	Positive	Positive		9.8	0
Loi	GSE6532	GSM151320	GUYT_50200	High	Positive	Positive		11	0
Loi	GSE6532	GSM151321	GUYT_50204	Intermediate	Positive	Positive		12	0
Loi	GSE6532	GSM151322	GUYT_50210	Intermediate	Positive	Negative		9.1	0
Loi	GSE6532	GSM151323	GUYT_50211	Intermediate	Positive	Positive		8.2	1
Loi	GSE6532	GSM151324	GUYT_50213	Intermediate	Positive	Positive		12	0
Loi	GSE6532	GSM151325	GUYT_50218	Intermediate	Positive	Positive		11	0
Loi	GSE6532	GSM151326	GUYT_50219	High	Positive	Positive		12	0
Loi	GSE6532	GSM151327	GUYT_50221	High	Positive	Negative		9.2	1
Loi	GSE6532	GSM151328	GUYT_50223	High	Positive	Positive		3.5	1
Loi	GSE6532	GSM151329	GUYT_50225	Intermediate	Positive	Positive		12	0
Loi	GSE6532	GSM151330	GUYT_50228	High	Positive	Positive		9.4	0
Loi	GSE6532	GSM151331	GUYT_50230	Intermediate	Positive	Positive		12	0
Loi	GSE6532	GSM151332	GUYT_50233	Intermediate	Positive	Positive		13	0
Loi	GSE6532	GSM151333	GUYT_50235	Intermediate	Positive	Positive		12	0
Loi	GSE6532	GSM151334	GUYT_50236	Low	Positive	Positive		6.2	0
Loi	GSE6532	GSM151335	GUYT_50237	Low	Positive	Positive		12	0
Loi	GSE6532	GSM151336	GUYT_50238	High	Positive	Positive		2.1	1
Loi	GSE6532	GSM151337	GUYT_50239	Low	Positive	Positive		4.3	0
Loi	GSE6532	GSM151338	GUYT_50243	Intermediate	Positive	Positive		6.2	0
Loi	GSE6532	GSM151339	GUYT_50246	Low	Positive	Positive		7.5	0
Loi	GSE6532	GSM151340	GUYT_50247	High	Positive	Positive		1.2	1
Loi	GSE6532	GSM151341	GUYT_50248	High	Positive	Negative		8.8	1
Loi	GSE6532	GSM151342	GUYT_50251	Low	Positive	Positive		10	1
Loi	GSE6532	GSM151343	GUYT_50252	High	Positive	Positive		11	0
Loi	GSE6532	GSM151344	GUYT_50254	High	Positive	Positive		7.2	0
Loi	GSE6532	GSM151345	GUYT_50257	High	Positive	Negative		12	1
Loi	GSE9195	GSM232194	GUYT2_50261	Intermediate	Positive	Positive		11	0
Loi	GSE9195	GSM232195	GUYT2_50262	Low	Positive	Positive		11	0
Loi	GSE9195	GSM232196	GUYT2_50263	High	Positive	Positive		11	0
Loi	GSE9195	GSM232197	GUYT2_50264	Intermediate	Positive	Positive		9.9	0
Loi	GSE9195	GSM232198	GUYT2_50265	High	Positive	Positive		5.7	1
Loi	GSE9195	GSM232199	GUYT2_50266	High	Positive	Positive		11	0
Loi	GSE9195	GSM232200	GUYT2_50267	Intermediate	Positive	Positive		11	0
Loi	GSE9195	GSM232201	GUYT2_50269	High	Positive	Positive		11	0
Loi	GSE9195	GSM232202	GUYT2_50270	Intermediate	Positive	Positive		10	0
Loi	GSE9195	GSM232203	GUYT2_50271	Intermediate	Positive	Positive		11	0
Loi	GSE9195	GSM232204	GUYT2_50273	High	Positive	Positive		11	0
Loi	GSE9195	GSM232205	GUYT2_50282	Intermediate	Positive	Positive		11	0
Loi	GSE9195	GSM232206	GUYT2_50284	Intermediate	Positive	Positive		10	0
Loi	GSE9195	GSM232207	GUYT2_50287	Intermediate	Positive	Negative		10	1
Loi	GSE9195	GSM232208	GUYT2_50290	Intermediate	Positive	Positive		11	0
Loi	GSE9195	GSM232209	GUYT2_50291	Intermediate	Positive	Positive		11	0
Loi	GSE9195	GSM232210	GUYT2_50293	High	Positive	Negative		8.6	1
Loi	GSE9195	GSM232211	GUYT2_50294	Intermediate	Positive	Positive		6.6	1
Loi	GSE9195	GSM232212	GUYT2_50296	Intermediate	Positive	Positive		9.1	0
Loi	GSE9195	GSM232213	GUYT2_50298	Low	Positive	Positive		10	0
Loi	GSE9195	GSM232214	GUYT2_50299	High	Positive	Positive		7.2	0
Loi	GSE9195	GSM232215	GUYT2_50300	Intermediate	Positive	Positive		10	0
Loi	GSE9195	GSM232216	GUYT2_50301	Intermediate	Positive	Positive		9	0
Loi	GSE9195	GSM232217	GUYT2_50302	High	Positive	Positive		10	0
Loi	GSE9195	GSM232218	GUYT2_50305	Low	Positive	Negative		9.5	1
Loi	GSE9195	GSM232219	GUYT2_50307	Low	Positive	Positive		8.2	0
Loi	GSE9195	GSM232220	GUYT2_50308	High	Positive	Positive		8.4	0
Loi	GSE9195	GSM232221	GUYT2_50313	High	Positive	Positive		7.4	1
Loi	GSE9195	GSM232222	GUYT2_50316	Intermediate	Positive	Positive		3.7	1
Loi	GSE9195	GSM232223	GUYT2_50317	Intermediate	Positive	Positive		11	0
Loi	GSE9195	GSM232224	GUYT2_50318	Intermediate	Positive	Positive		9.1	0
Loi	GSE9195	GSM232225	GUYT2_50319	High	Positive	Negative		9.6	1
Loi	GSE9195	GSM232226	GUYT2_50320	Intermediate	Positive	Positive		8.4	0
Loi	GSE9195	GSM232227	GUYT2_50321	High	Positive	Positive		8.9	0
Loi	GSE9195	GSM232228	GUYT2_50322	High	Positive	Positive		6.9	0
Loi	GSE9195	GSM232229	GUYT2_50326	Intermediate	Positive	Negative		9.3	1
Loi	GSE9195	GSM232230	GUYT2_50327	Intermediate	Positive	Positive		8.5	0
Loi	GSE9195	GSM232231	GUYT2_50328	High	Positive	Positive		2.1	1
Loi	GSE9195	GSM232232	GUYT2_50330	Intermediate	Positive	Positive		7.8	0
Loi	GSE9195	GSM232233	GUYT2_50333	Low	Positive	Positive		9.2	0
Loi	GSE9195	GSM232234	GUYT2_50335	Intermediate	Positive	Positive		7.8	0
Loi	GSE9195	GSM232235	GUYT2_50336	Low	Positive	Positive		8.3	0
Loi	GSE9195	GSM232236	GUYT2_50337	High	Positive	Positive		1.3	1
Loi	GSE9195	GSM232237	GUYT2_50338	Intermediate	Positive	Negative		8.5	1
Loi	GSE9195	GSM232238	GUYT2_50339	Intermediate	Positive	Positive		7.6	0
Loi	GSE9195	GSM232239	GUYT2_50341	Intermediate	Positive	Positive		8.9	0
Loi	GSE9195	GSM232240	GUYT2_50344	Intermediate	Positive	Positive		9	0
Loi	GSE9195	GSM232241	GUYT2_50345	Intermediate	Positive	Negative		7.2	1
Loi	GSE9195	GSM232242	GUYT2_50349	Intermediate	Positive	Positive		8.3	0
Loi	GSE9195	GSM232243	GUYT2_50353	Intermediate	Positive	Positive		5.4	0
Loi	GSE9195	GSM232244	GUYT2_50354	High	Positive	Positive		8.4	0
Loi	GSE9195	GSM232245	GUYT2_50356	Intermediate	Positive	Negative		8.2	1
Loi	GSE9195	GSM232246	GUYT2_50357	High	Positive	Positive		8.3	0
Loi	GSE9195	GSM232247	GUYT2_50361	Intermediate	Positive	Negative		7.6	1
Loi	GSE9195	GSM232248	GUYT2_50362	High	Positive	Positive		8.1	0
Loi	GSE9195	GSM232249	GUYT2_50366	Intermediate	Positive	Negative		7.1	1
Loi	GSE9195	GSM232250	GUYT2_50368	Intermediate	Positive	Negative		7.4	1
Loi	GSE9195	GSM232251	GUYT2_50369	Low	Positive	Positive		7.1	0
Loi	GSE9195	GSM232252	GUYT2_50373	Intermediate	Positive	Negative		3.1	1
Loi	GSE9195	GSM232253	GUYT2_50374	Intermediate	Positive	Positive		7.9	0
Loi	GSE9195	GSM232254	GUYT2_50377	High	Positive	Negative		7.3	1
Loi	GSE9195	GSM232255	GUYT2_50378	Low	Positive	Negative		6.1	1
Loi	GSE9195	GSM232256	GUYT2_50380	Intermediate	Positive	Positive		7	0
Loi	GSE9195	GSM232257	GUYT2_50382	Intermediate	Positive	Positive		8.1	0
Loi	GSE9195	GSM232258	GUYT2_50383	High	Positive	Negative		7.1	1
Loi	GSE9195	GSM232259	GUYT2_50384	High	Positive	Positive		2.8	0
Loi	GSE9195	GSM232260	GUYT2_50385	High	Positive	Negative		2.4	0
Loi	GSE9195	GSM232261	GUYT2_50389	Intermediate	Positive	Negative		7.5	1
Loi	GSE9195	GSM232262	GUYT2_50391	Intermediate	Positive	Positive		6.4	0
Loi	GSE9195	GSM232263	GUYT2_50395	High	Positive	Positive		2.9	1
Loi	GSE9195	GSM232264	GUYT2_50398	High	Positive	Positive		8.3	0
Loi	GSE9195	GSM232265	GUYT2_50400	High	Positive	Negative		5	0
Loi	GSE9195	GSM232266	GUYT2_50401	High	Positive	Positive		5.9	0
Loi	GSE9195	GSM232267	GUYT2_50402	Intermediate	Positive	Positive		5.3	1
Loi	GSE9195	GSM232268	GUYT2_50403	High	Positive	Positive		6.4	0
Loi	GSE9195	GSM232269	GUYT2_50404	High	Positive	Positive		7	0
Loi	GSE9195	GSM232270	GUYT2_50405	Intermediate	Positive	Positive		6.1	0
Loi	GSE6532	GSM65316	KIT_82A83	High	Positive	Positive		2.6	0
Loi	GSE6532	GSM65317	KIT_6B85	High	Positive	Positive		0.6	1
Loi	GSE6532	GSM65318	KIT_8B87	Low	Positive	Positive		9.9	0
Loi	GSE6532	GSM65319	KIT_289C75	Low	Positive	Positive		8.4	0
Loi	GSE6532	GSM65320	KIT_39C24	Intermediate	Positive	Positive		9.1	0
Loi	GSE6532	GSM65321	KIT_104B91	Intermediate	Positive	Positive		3.6	0
Loi	GSE6532	GSM65322	KIT_313A87	High	Positive	Positive		9.3	0
Loi	GSE6532	GSM65323	KIT_48A46	Low	Positive	Positive		1.8	0
Loi	GSE6532	GSM65324	KIT_55A79	High	Positive	Positive		3.2	0
Loi	GSE6532	GSM65325	KIT_311A27	High	Positive	Negative		0.6	1
Loi	GSE6532	GSM65326	KIT_69A93	Intermediate	Positive	Positive		12	0
Loi	GSE6532	GSM65329	KIT_72A92	Intermediate	Positive	Negative		8.4	1
Loi	GSE6532	GSM65330	KIT_114B68	Intermediate	Positive	Positive		11	0
Loi	GSE6532	GSM65331	KIT_138B34	Low	Positive	Positive		9.5	0
Loi	GSE6532	GSM65332	KIT_173B43	Low	Positive	Positive		11	0
Loi	GSE6532	GSM65333	KIT_194B60	High	Positive	Positive		3.4	0
Loi	GSE6532	GSM65334	KIT_207C08	Intermediate	Positive	Positive		9.3	0
Loi	GSE6532	GSM65335	KIT_131B79	High	Positive	Negative		1.8	0
Loi	GSE6532	GSM65336	KIT_135B40	Intermediate	Positive	Positive		9.5	1
Loi	GSE6532	GSM65338	KIT_162B98	Intermediate	Positive	Positive		8.9	1
Loi	GSE6532	GSM65339	KIT_252C64	High	Positive	Positive		3.1	1
Loi	GSE6532	GSM65340	OXFT_2220	Intermediate	Positive	Positive		2.3	0
Loi	GSE6532	GSM65341	OXFT_2190	High	Positive	Positive		3	0
Loi	GSE6532	GSM65344	OXFT_209	High	Positive	Positive		0.7	0
Loi	GSE6532	GSM65345	OXFT_1769	High	Positive	Positive		1.4	0
Loi	GSE6532	GSM65346	OXFT_928	Low	Positive	Positive		1.6	0
Loi	GSE6532	GSM65348	OXFT_1770	High	Positive	Positive		2.6	0
Loi	GSE6532	GSM65351	OXFT_2340	High	Positive	Positive		3.9	0
Loi	GSE6532	GSM65352	OXFT_2338	High	Positive	Positive		4.2	0
Loi	GSE6532	GSM65353	OXFT_2341	High	Positive	Positive		4.5	0
Loi	GSE6532	GSM65354	OXFT_1902	High	Positive	Positive		5	0
Loi	GSE6532	GSM65355	OXFT_1982	Low	Positive	Positive		5.2	0
Loi	GSE6532	GSM65356	OXFT_5210	High	Positive	Positive		5.3	0
Loi	GSE6532	GSM65357	OXFT_2027	Intermediate	Positive	Positive		5.5	0
Loi	GSE6532	GSM65358	OXFT_1133	Intermediate	Positive	Positive		5.6	0
Loi	GSE6532	GSM65359	OXFT_1441	High	Positive	Positive		5.7	0
Loi	GSE6532	GSM65360	OXFT_1432	Intermediate	Positive	Positive		7	0
Loi	GSE6532	GSM65361	OXFT_1125	Intermediate	Positive	Negative		7.4	1
Loi	GSE6532	GSM65362	OXFT_1070	Intermediate	Positive	Positive		7.6	0
Loi	GSE6532	GSM65363	OXFT_700	Low	Positive	Positive		8.6	0
Loi	GSE6532	GSM65364	OXFT_742	High	Positive	Positive		8.8	0
Loi	GSE6532	GSM65365	OXFT_738	Intermediate	Positive	Positive		8.9	0
Loi	GSE6532	GSM65366	OXFT_669	Intermediate	Positive	Positive		9.4	0
Loi	GSE6532	GSM65367	OXFT_3597	High	Positive	Positive		9.9	0
Loi	GSE6532	GSM65368	OXFT_638	Intermediate	Positive	Positive		10	0
Loi	GSE6532	GSM65370	OXFT_2069	High	Positive	Negative		1.7	0
Loi	GSE6532	GSM65371	OXFT_596	High	Positive	Positive		1.5	1
Loi	GSE6532	GSM65372	OXFT_619	High	Positive	Positive		2.6	1
Loi	GSE6532	GSM65373	OXFT_680	Intermediate	Positive	Positive		6.5	1
Loi	GSE6532	GSM65374	OXFT_443	High	Positive	Positive		4.5	1
Loi	GSE6532	GSM65376	OXFT_1579	High	Positive	Positive		5	0
Loi	GSE6532	GSM65377	OXFT_4904	High	Positive	Positive		5.7	1
Loi	GSE6532	GSM65378	OXFT_511	High	Positive	Positive		7.1	1
Loi	GSE6532	GSM65379	OXFT_736	Low	Positive	Positive		8.1	0
Loi	GSE6532	GSM65752	KIU_101B88	High	Negative	Positive		6.2	0
Loi	GSE6532	GSM65753	KIU_105B13	Intermediate	Positive	Positive		7.3	0
Loi	GSE6532	GSM65754	KIU_106B55	Intermediate	Positive	Positive		1.2	0
Loi	GSE6532	GSM65755	KIU_111B51	High	Positive	Negative		0.5	0
Loi	GSE6532	GSM65756	KIU_113B11	High	Positive	Positive		3.1	1
Loi	GSE6532	GSM65757	KIU_120B73	High	Positive	Positive		11	0
Loi	GSE6532	GSM65758	KIU_124B25	Low	Positive	Negative		5	0
Loi	GSE6532	GSM65760	KIU_127B00	High	Positive	Positive		1.9	1
Loi	GSE6532	GSM65761	KIU_134B33	High	Positive			2	0
Loi	GSE6532	GSM65762	KIU_136B04	Intermediate	Positive			2.4	1
Loi	GSE6532	GSM65763	KIU_140B91	Low	Positive	Positive		7.7	0
Loi	GSE6532	GSM65764	KIU_144B49	Low	Positive	Positive		5.5	0
Loi	GSE6532	GSM65765	KIU_151B84	Intermediate	Positive	Positive		6.9	0
Loi	GSE6532	GSM65766	KIU_155B52	Low	Negative	Positive		10	0
Loi	GSE6532	GSM65767	KIU_163B27	Low	Positive	Negative		6.2	1
Loi	GSE6532	GSM65768	KIU_164B81	High	Negative	Positive		9.8	0
Loi	GSE6532	GSM65769	KIU_172B19	High	Positive	Positive		8.6	0
Loi	GSE6532	GSM65770	KIU_177B67	Low	Positive	Positive		6.8	1
Loi	GSE6532	GSM65771	KIU_184B38	Intermediate	Positive	Positive		8.7	0
Loi	GSE6532	GSM65772	KIU_188B13	Intermediate	Negative	Positive		9.6	0
Loi	GSE6532	GSM65773	KIU_196B81	Intermediate	Positive	Positive		5.9	0
Loi	GSE6532	GSM65774	KIU_197B95	High	Positive			5.2	1
Loi	GSE6532	GSM65775	KIU_199B55	Intermediate	Positive			10	1
Loi	GSE6532	GSM65776	KIU_205B99	Intermediate	Positive			4.4	0
Loi	GSE6532	GSM65779	KIU_220C70	Low	Positive			7.7	1
Loi	GSE6532	GSM65780	KIU_227C50	Low	Positive			9.1	1
Loi	GSE6532	GSM65781	KIU_229C44	Low	Positive			9.5	1
Loi	GSE6532	GSM65782	KIU_231C80	Intermediate	Positive			6.4	0
Loi	GSE6532	GSM65783	KIU_233C91	Low	Positive			9.2	1
Loi	GSE6532	GSM65784	KIU_242C21	Intermediate	Positive			2.2	1
Loi	GSE6532	GSM65785	KIU_243C70	Low	Positive			6	1
Loi	GSE6532	GSM65786	KIU_247C76	Intermediate	Positive			4.2	1
Loi	GSE6532	GSM65787	KIU_248C91	Low	Positive			2.9	1
Loi	GSE6532	GSM65788	KIU_24C30	Low	Positive			6	1
Loi	GSE6532	GSM65789	KIU_259C74	Intermediate	Positive			6.7	1
Loi	GSE6532	GSM65790	KIU_260C91	Intermediate	Positive			4.5	1
Loi	GSE6532	GSM65791	KIU_266C51	Low	Positive			8.8	1
Loi	GSE6532	GSM65792	KIU_268C87	High	Positive			8.9	1
Loi	GSE6532	GSM65793	KIU_272C88	Intermediate	Positive			3.7	1
Loi	GSE6532	GSM65794	KIU_278C80	Intermediate	Positive			8.7	1
Loi	GSE6532	GSM65795	KIU_279C61	High	Positive			8.7	1
Loi	GSE6532	GSM65796	KIU_280C43	Low	Positive			1	1
Loi	GSE6532	GSM65797	KIU_282C51	Low	Positive			2.3	1
Loi	GSE6532	GSM65798	KIU_284C63	Intermediate	Positive			9.4	1
Loi	GSE6532	GSM65799	KIU_286C91	Low	Positive			7.3	1
Loi	GSE6532	GSM65800	KIU_28C76	Low	Positive			6.2	1
Loi	GSE6532	GSM65801	KIU_292C66	Intermediate	Positive			9	1
Loi	GSE6532	GSM65802	KIU_303C36	High	Negative			6.7	1
Loi	GSE6532	GSM65803	KIU_304C89	Low	Negative			2.6	0
Loi	GSE6532	GSM65804	KIU_308C93	High	Negative			2.2	0
Loi	GSE6532	GSM65805	KIU_309C49	High	Positive			8.4	1
Loi	GSE6532	GSM65806	KIU_314B55	High	Negative			0.2	1
Loi	GSE6532	GSM65807	KIU_316C64	Low	Positive			9.2	1
Loi	GSE6532	GSM65808	KIU_36C17	Intermediate	Positive			8.2	1
Loi	GSE6532	GSM65811	KIU_43C47	Intermediate	Negative	Positive		0.6	0
Loi	GSE6532	GSM65812	KIU_52A90	Low	Positive	Positive		12	0
Loi	GSE6532	GSM65813	KIU_5B97	High	Positive			0.8	1
Loi	GSE6532	GSM65814	KIU_65A68	Intermediate	Positive	Positive		3.5	0
Loi	GSE6532	GSM65815	KIU_74A63	Intermediate	Positive	Positive		5.9	1
Loi	GSE6532	GSM65816	KIU_86A40	High	Negative	Positive		10	0
Loi	GSE6532	GSM65817	KIU_87A79	Intermediate	Positive	Positive		10	0
Loi	GSE6532	GSM65818	KIU_88A67	Intermediate	Positive	Positive		4.2	0
Loi	GSE6532	GSM65819	KIU_89A64	High	Positive	Positive		11	0
Loi	GSE6532	GSM65820	OXFU_12	Intermediate	Positive	Positive		15	0
Loi	GSE6532	GSM65821	OXFU_16	Intermediate	Positive	Positive		11	0
Loi	GSE6532	GSM65822	OXFU_37	Intermediate	Negative	Positive		8.5	0
Loi	GSE6532	GSM65823	OXFU_53	Intermediate	Positive	Positive		14	0
Loi	GSE6532	GSM65824	OXFU_57	Intermediate	Negative	Positive		12	0
Loi	GSE6532	GSM65825	OXFU_88	High		Positive		14	0
Loi	GSE6532	GSM65826	OXFU_90	Intermediate	Positive	Positive		5.8	1
Loi	GSE6532	GSM65827	OXFU_93	Intermediate	Positive	Positive		14	0
Loi	GSE6532	GSM65828	OXFU_104	High	Positive	Positive		1.8	1
Loi	GSE6532	GSM65829	OXFU_126	Intermediate	Negative	Positive		11	0
Loi	GSE6532	GSM65830	OXFU_127	Intermediate	Positive	Positive		13	0
Loi	GSE6532	GSM65831	OXFU_138	High	Positive	Positive		14	0
Loi	GSE6532	GSM65832	OXFU_145	Intermediate	Negative	Positive		13	0
Loi	GSE6532	GSM65833	OXFU_157	Intermediate	Negative	Positive		13	0
Loi	GSE6532	GSM65834	OXFU_181	Intermediate	Positive	Positive		13	0
Loi	GSE6532	GSM65835	OXFU_217	High	Negative	Positive		1.5	1
Loi	GSE6532	GSM65836	OXFU_220	Intermediate	Negative	Positive		13	0
Loi	GSE6532	GSM65837	OXFU_223	High	Positive	Positive		5.1	1
Loi	GSE6532	GSM65838	OXFU_245	High		Positive		13	0
Loi	GSE6532	GSM65839	OXFU_247	High	Negative	Positive		1.5	0
Loi	GSE6532	GSM65840	OXFU_254	Intermediate	Positive	Positive		13	0
Loi	GSE6532	GSM65841	OXFU_281	High	Negative			11	1
Loi	GSE6532	GSM65842	OXFU_316	High	Negative	Positive		13	0
Loi	GSE6532	GSM65843	OXFU_320	High	Negative	Positive		7	0
Loi	GSE6532	GSM65844	OXFU_348	High	Positive	Positive		0.6	1
Loi	GSE6532	GSM65845	OXFU_360	High	Negative	Positive		13	0
Loi	GSE6532	GSM65846	OXFU_366	High	Negative	Positive		3	1
Loi	GSE6532	GSM65847	OXFU_373	Intermediate	Positive	Positive		2.9	1
Loi	GSE6532	GSM65848	OXFU_382	Low	Positive	Positive		13	0
Loi	GSE6532	GSM65849	OXFU_397	Intermediate	Positive	Positive		2.9	1
Loi	GSE6532	GSM65850	OXFU_419	High	Negative	Positive		12	0
Loi	GSE6532	GSM65851	OXFU_449	High	Positive	Positive		12	0
Loi	GSE6532	GSM65852	OXFU_476	High		Positive		3.5	1
Loi	GSE6532	GSM65853	OXFU_484	Low	Positive	Positive		11	0
Loi	GSE6532	GSM65854	OXFU_491	Intermediate	Positive	Positive		12	0
Loi	GSE6532	GSM65855	OXFU_513	Intermediate	Negative	Positive		3.1	0
Loi	GSE6532	GSM65856	OXFU_522	High	Positive	Positive		9.8	0
Loi	GSE6532	GSM65857	OXFU_530	High	Positive	Positive		4.7	1
Loi	GSE6532	GSM65858	OXFU_531	Low		Negative		12	1
Loi	GSE6532	GSM65859	OXFU_533	Intermediate	Positive	Positive		12	0
Loi	GSE6532	GSM65860	OXFU_535	Intermediate	Positive	Positive		12	0
Loi	GSE6532	GSM65861	OXFU_543	High	Negative	Negative		2.6	0
Loi	GSE6532	GSM65862	OXFU_544	Low	Positive	Positive		12	0
Loi	GSE6532	GSM65863	OXFU_547	High	Negative	Positive		12	0
Loi	GSE6532	GSM65864	OXFU_549	Intermediate	Positive	Positive		10	0
Loi	GSE6532	GSM65865	OXFU_557	Low	Negative	Positive		12	0
Loi	GSE6532	GSM65866	OXFU_559	High	Negative	Positive		11	0
Loi	GSE6532	GSM65867	OXFU_573	Intermediate	Positive	Positive		12	0
Loi	GSE6532	GSM65868	OXFU_598	High	Positive	Positive		3	1
Loi	GSE6532	GSM65869	OXFU_608	High	Positive	Positive		2.6	1
Loi	GSE6532	GSM65870	OXFU_662	High	Negative	Positive		11	0
Loi	GSE6532	GSM65871	OXFU_869	Intermediate	Positive	Positive		8.7	0
Loi	GSE6532	GSM65872	OXFU_1065	Intermediate	Negative	Negative		2	0
Loi	GSE6532	GSM65873	OXFU_1183	Intermediate	Positive	Positive		4.4	0
Loi	GSE6532	GSM65874	OXFU_1210	Intermediate	Positive	Positive		5.3	0
Loi	GSE6532	GSM65875	OXFU_1248	Intermediate	Positive	Positive		8.9	0
Loi	GSE6532	GSM65876	OXFU_1286	Intermediate		Positive		5.2	0
Loi	GSE6532	GSM65877	OXFU_1328	Intermediate	Positive	Positive		7.3	0
Loi	GSE6532	GSM65878	OXFU_1373	Intermediate	Negative	Positive		0.7	1
Loi	GSE6532	GSM65879	OXFU_1415	Intermediate	Negative	Negative		3.5	1
Loi	GSE6532	GSM65880	OXFU_1605	Intermediate	Negative	Positive		7.7	0
Symmans	GSE17705	GSM441624	1070	Intermediate	Positive			7.57808	1
Symmans	GSE17705	GSM441625	1089	High	Positive			2.67671	1
Symmans	GSE17705	GSM441626	1097	Intermediate	Positive			7.73973	1
Symmans	GSE17705	GSM441627	1103	High	Positive			6.20822	0
Symmans	GSE17705	GSM441628	1107	High	Positive			3.71781	0
Symmans	GSE17705	GSM441629	1120	Intermediate	Positive			2.28767	0
Symmans	GSE17705	GSM441630	1125	Intermediate	Positive			7.35616	1
Symmans	GSE17705	GSM441631	1127	Intermediate	Positive			7.28219	1
Symmans	GSE17705	GSM441632	1133	Intermediate	Positive			5.58082	1
Symmans	GSE17705	GSM441633	1142	Intermediate	Positive			7.79452	1
Symmans	GSE17705	GSM441634	114	High	Positive			5.10959	1
Symmans	GSE17705	GSM441635	1156	Intermediate	Positive			5.1589	1
Symmans	GSE17705	GSM441636	1157	Low	Positive			4.49315	1
Symmans	GSE17705	GSM441637	1167	Low	Positive			8	1
Symmans	GSE17705	GSM441638	1168	Low	Positive			6.25205	1
Symmans	GSE17705	GSM441639	116	High	Positive			4.12055	1
Symmans	GSE17705	GSM441640	1177	High	Positive			6.92877	1
Symmans	GSE17705	GSM441641	1181	Intermediate	Positive			7.18904	1
Symmans	GSE17705	GSM441642	1193	Intermediate	Positive			7.03836	1
Symmans	GSE17705	GSM441643	1200	High	Positive			1.97534	0
Symmans	GSE17705	GSM441644	124	High	Positive			1.96438	0
Symmans	GSE17705	GSM441645	1301	High	Positive			4.03288	1
Symmans	GSE17705	GSM441646	1320	Intermediate	Positive			7.91781	1
Symmans	GSE17705	GSM441647	1331	High	Positive			3.99452	1
Symmans	GSE17705	GSM441648	1342	High	Positive			3.73425	1
Symmans	GSE17705	GSM441649	1397	Intermediate	Positive			6.85753	1
Symmans	GSE17705	GSM441650	1432	Intermediate	Positive			7.00548	1
Symmans	GSE17705	GSM441651	1441	High	Positive			5.73699	1
Symmans	GSE17705	GSM441652	1525	High	Positive			5.96712	1
Symmans	GSE17705	GSM441653	1579	High	Positive			5	1
Symmans	GSE17705	GSM441654	1766	Low	Positive			2.85753	1
Symmans	GSE17705	GSM441655	1769	High	Positive			1.35068	1
Symmans	GSE17705	GSM441656	1770	High	Positive			2.6	1
Symmans	GSE17705	GSM441657	1800	High	Positive			3.63014	0
Symmans	GSE17705	GSM441658	1804	High	Positive			4.81918	1
Symmans	GSE17705	GSM441659	1818	High	Positive			4.93699	1
Symmans	GSE17705	GSM441660	1821	High	Positive			4.99452	1
Symmans	GSE17705	GSM441661	1889	Low	Positive			5.35616	1
Symmans	GSE17705	GSM441662	1902	High	Positive			4.95342	1
Symmans	GSE17705	GSM441663	192	Intermediate	Positive			3.78082	0
Symmans	GSE17705	GSM441664	1939	High	Positive			3.30685	1
Symmans	GSE17705	GSM441665	1962	High	Positive			4.95342	1
Symmans	GSE17705	GSM441666	1981	High	Positive			5.85753	1
Symmans	GSE17705	GSM441667	1982	Low	Positive			5.16438	1
Symmans	GSE17705	GSM441668	2002	Intermediate	Positive			5.17808	1
Symmans	GSE17705	GSM441669	2005	Intermediate	Positive			5.64658	1
Symmans	GSE17705	GSM441670	2027	Intermediate	Positive			5.48219	1
Symmans	GSE17705	GSM441671	2057	Intermediate	Positive			4.5726	1
Symmans	GSE17705	GSM441672	2069	High	Positive			1.74	0
Symmans	GSE17705	GSM441673	2092	High	Positive			4.88767	1
Symmans	GSE17705	GSM441674	2093	Intermediate	Positive			2.53425	1
Symmans	GSE17705	GSM441675	209	High	Positive			0.709589	1
Symmans	GSE17705	GSM441676	2175	Intermediate	Positive			4.53151	1
Symmans	GSE17705	GSM441677	2188	High	Positive			0.49863	0
Symmans	GSE17705	GSM441678	2190	High	Positive			2.97	1
Symmans	GSE17705	GSM441679	2220	Intermediate	Positive			2.33	1
Symmans	GSE17705	GSM441680	2221	High	Positive			0.619178	1
Symmans	GSE17705	GSM441681	2227	High	Positive			4.55068	1
Symmans	GSE17705	GSM441682	2340	High	Positive			3.87945	1
Symmans	GSE17705	GSM441683	2341	High	Positive			4.49315	1
Symmans	GSE17705	GSM441684	3597	High	Positive			9.87945	1
Symmans	GSE17705	GSM441685	375	Intermediate	Positive			10.4904	1
Symmans	GSE17705	GSM441686	380	Intermediate	Positive			9.34795	1
Symmans	GSE17705	GSM441687	412	High	Positive			10.5808	1
Symmans	GSE17705	GSM441688	427	Intermediate	Positive			10.1589	1
Symmans	GSE17705	GSM441689	429	Intermediate	Positive			3.7726	0
Symmans	GSE17705	GSM441690	443	High	Positive			4.52877	0
Symmans	GSE17705	GSM441691	4904	High	Positive			5.67123	0
Symmans	GSE17705	GSM441692	511	High	Positive			7.12329	0
Symmans	GSE17705	GSM441693	5210	High	Positive			5.31781	1
Symmans	GSE17705	GSM441694	550	Intermediate	Positive			5.19178	1
Symmans	GSE17705	GSM441695	555	Intermediate	Positive			9.80274	1
Symmans	GSE17705	GSM441696	55	High	Positive			12.7452	1
Symmans	GSE17705	GSM441697	588	High	Positive			9.78356	1
Symmans	GSE17705	GSM441698	595	Intermediate	Positive			9.57808	1
Symmans	GSE17705	GSM441699	596	High	Positive			1.54521	0
Symmans	GSE17705	GSM441700	619	High	Positive			2.56986	0
Symmans	GSE17705	GSM441701	630	Low	Positive			2.74247	1
Symmans	GSE17705	GSM441702	638	Intermediate	Positive			10.2877	1
Symmans	GSE17705	GSM441703	669	Intermediate	Positive			9.4137	1
Symmans	GSE17705	GSM441704	676	Intermediate	Positive			11.0521	1
Symmans	GSE17705	GSM441705	680	Intermediate	Positive			6.5	0
Symmans	GSE17705	GSM441706	697	Intermediate	Positive			10.3836	1
Symmans	GSE17705	GSM441707	700	Low	Positive			8.59178	1
Symmans	GSE17705	GSM441708	705	High	Positive			10.0055	1
Symmans	GSE17705	GSM441709	706	Intermediate	Positive			9.87671	1
Symmans	GSE17705	GSM441710	711	High	Positive			2.67123	0
Symmans	GSE17705	GSM441711	736	Intermediate	Positive			8.10411	1
Symmans	GSE17705	GSM441712	738	Intermediate	Positive			8.88219	1
Symmans	GSE17705	GSM441713	742	High	Positive			8.80822	1
Symmans	GSE17705	GSM441714	771	Intermediate	Positive			4.34521	1
Symmans	GSE17705	GSM441715	779	High	Positive			1.35068	0
Symmans	GSE17705	GSM441716	829	High	Positive			6.0411	1
Symmans	GSE17705	GSM441717	837	Intermediate	Positive			5.46301	1
Symmans	GSE17705	GSM441718	848	High	Positive			4.10685	1
Symmans	GSE17705	GSM441719	849	Intermediate	Positive			9.43288	1
Symmans	GSE17705	GSM441720	876	High	Positive			2.59452	1
Symmans	GSE17705	GSM441721	887	High	Positive			4.15342	1
Symmans	GSE17705	GSM441722	890	High	Positive			8.24384	1
Symmans	GSE17705	GSM441723	894	Intermediate	Positive			8.09041	1
Symmans	GSE17705	GSM441724	913	Intermediate	Positive			8	1
Symmans	GSE17705	GSM441725	928	Low	Positive			1.55342	1
Symmans	GSE17705	GSM441726	944	Intermediate	Positive			8.11233	1
Symmans	GSE17705	GSM441727	F01	Intermediate	Positive			10.8	1
Symmans	GSE17705	GSM441728	F02	Intermediate	Positive			7.69167	0
Symmans	GSE17705	GSM441729	F03	Intermediate	Positive			11.7	1
Symmans	GSE17705	GSM441730	F04	Intermediate	Positive			12.2833	1
Symmans	GSE17705	GSM441731	F05	High	Positive			10.8333	1
Symmans	GSE17705	GSM441732	F06	Intermediate	Positive			11.0083	1
Symmans	GSE17705	GSM441733	F07	Intermediate	Positive			9.45833	0
Symmans	GSE17705	GSM441734	F08	High	Positive			9.7	1
Symmans	GSE17705	GSM441735	F09	Intermediate	Positive			10.9417	1
Symmans	GSE17705	GSM441736	F10	Intermediate	Positive			9.96667	1
Symmans	GSE17705	GSM441737	F11	Intermediate	Positive			8.51667	1
Symmans	GSE17705	GSM441738	F12	High	Positive			12.1917	1
Symmans	GSE17705	GSM441739	F13	Low	Positive			2.23333	0
Symmans	GSE17705	GSM441740	F14	Intermediate	Positive			10.9667	1
Symmans	GSE17705	GSM441741	F15	Low	Positive			11.9083	1
Symmans	GSE17705	GSM441742	F16	High	Positive			9.40833	1
Symmans	GSE17705	GSM441743	F17	High	Positive			10.65	1
Symmans	GSE17705	GSM441744	F18	Intermediate	Positive			8.45833	1
Symmans	GSE17705	GSM441745	F19	Intermediate	Positive			9.76667	1
Symmans	GSE17705	GSM441746	F20	Intermediate	Positive			3.58333	0
Symmans	GSE17705	GSM441747	F21	High	Positive			8.39167	0
Symmans	GSE17705	GSM441748	F22	High	Positive			4.19167	0
Symmans	GSE17705	GSM441749	F23	Intermediate	Positive			10.45	1
Symmans	GSE17705	GSM441750	F24	High	Positive			1.99167	0
Symmans	GSE17705	GSM441751	F25	Intermediate	Positive			8.20833	1
Symmans	GSE17705	GSM441752	F26	Intermediate	Positive			4.35	0
Symmans	GSE17705	GSM441753	F27	Intermediate	Positive			9.45	1
Symmans	GSE17705	GSM441754	F28	High	Positive			3.15	0
Symmans	GSE17705	GSM441755	F29	Intermediate	Positive			9.4	1
Symmans	GSE17705	GSM441756	F30	High	Positive			10.8917	1
Symmans	GSE17705	GSM441757	F31	Intermediate	Positive			10.5083	1
Symmans	GSE17705	GSM441758	F32	Intermediate	Positive			8.73333	1
Symmans	GSE17705	GSM441759	F33	Low	Positive			9.48333	1
Symmans	GSE17705	GSM441760	F34	Intermediate	Positive			10.1	1
Symmans	GSE17705	GSM441761	F35	Intermediate	Positive			11.025	1
Symmans	GSE17705	GSM441762	F36	High	Positive			1.30833	0
Symmans	GSE17705	GSM441763	F37	Intermediate	Positive			9.99167	1
Symmans	GSE17705	GSM441764	F38	Intermediate	Positive			11.15	1
Symmans	GSE17705	GSM441765	F39	Low	Positive			10.4667	1
Symmans	GSE17705	GSM441766	F40	Intermediate	Positive			5.425	0
Symmans	GSE17705	GSM441767	F42	Intermediate	Positive			10.5167	1
Symmans	GSE17705	GSM441768	F43	Intermediate	Positive			8.59167	1
Symmans	GSE17705	GSM441769	F44	Intermediate	Positive			9.76667	1
Symmans	GSE17705	GSM441770	F45	Intermediate	Positive			5.68333	0
Symmans	GSE17705	GSM441771	F46	Intermediate	Positive			7.13333	1
Symmans	GSE17705	GSM441772	F47	Intermediate	Positive			4.775	0
Symmans	GSE17705	GSM441773	F48	Low	Positive			9.78333	1
Symmans	GSE17705	GSM441774	F50	Intermediate	Positive			10.7417	1
Symmans	GSE17705	GSM441775	F51	Intermediate	Positive			3.5	0
Symmans	GSE17705	GSM441776	F52	Low	Positive			9.85	1
Symmans	GSE17705	GSM441777	F53	High	Positive			9.925	1
Symmans	GSE17705	GSM441778	F54	Intermediate	Positive			5.86667	1
Symmans	GSE17705	GSM441779	F55	Intermediate	Positive			9.51667	1
Symmans	GSE17705	GSM441780	F56	High	Positive			7.36667	1
Symmans	GSE17705	GSM441781	F57	Intermediate	Positive			9.4	1
Symmans	GSE17705	GSM441782	F58	High	Positive			8.53333	0
Symmans	GSE17705	GSM441783	F59	Low	Positive			10.3333	1
Symmans	GSE17705	GSM441784	F60	Low	Positive			9.45	1
Symmans	GSE17705	GSM441785	F61	Intermediate	Positive			9.425	0
Symmans	GSE17705	GSM441786	F62	Low	Positive			10.5417	1
Symmans	GSE17705	GSM441787	F63	Intermediate	Positive			10.2667	1
Symmans	GSE17705	GSM441788	F64	Intermediate	Positive			10.1083	1
Symmans	GSE17705	GSM441789	F65	Low	Positive			8.81667	1
Symmans	GSE17705	GSM441790	F66	Low	Positive			8.925	1
Symmans	GSE17705	GSM441791	F67	Low	Positive			9.31667	1
Symmans	GSE17705	GSM441792	F68	Intermediate	Positive			10.3667	1
Symmans	GSE17705	GSM441793	F69	Intermediate	Positive			10.3167	1
Symmans	GSE17705	GSM441794	F70	Low	Positive			10.3	1
Symmans	GSE17705	GSM441795	F71	Intermediate	Positive			10.2167	1
Symmans	GSE17705	GSM441796	F72	Intermediate	Positive			8.45833	1
Symmans	GSE17705	GSM441797	F73	Low	Positive			9.81667	1
Symmans	GSE17705	GSM441798	F74	High	Positive			9.34167	1
Symmans	GSE17705	GSM441799	F75	High	Positive			8.14167	1
Symmans	GSE17705	GSM441800	F76	High	Positive			7.35	1
Symmans	GSE17705	GSM441801	F77	Intermediate	Positive			8.15	1
Symmans	GSE17705	GSM441802	F78	Low	Positive			9.89167	1
Symmans	GSE17705	GSM441803	F79	Low	Positive			9.675	1
Symmans	GSE17705	GSM441804	F80	Intermediate	Positive			9.39167	1
Symmans	GSE17705	GSM441805	F81	Intermediate	Positive			9.35833	1
Symmans	GSE17705	GSM441806	F82	Low	Positive			9.20833	1
Symmans	GSE17705	GSM441807	F83	Low	Positive			9.1	1
Symmans	GSE17705	GSM441808	F84	Low	Positive			9.25833	0
Symmans	GSE17705	GSM441809	F85	Intermediate	Positive			2.55	0
Symmans	GSE17705	GSM441810	F86	Intermediate	Positive			7.13333	1
Symmans	GSE17705	GSM441811	F88	Intermediate	Positive			9.56667	1
Symmans	GSE17705	GSM441812	F89	Intermediate	Positive			9.19167	0
Symmans	GSE17705	GSM441813	F90	Intermediate	Positive			8.10833	1
Symmans	GSE17705	GSM441814	F91	Intermediate	Positive			7.85	1
Symmans	GSE17705	GSM441815	F92	High	Positive			8.53333	1
Symmans	GSE17705	GSM441816	F93	Intermediate	Positive			8.10833	0
Symmans	GSE17705	GSM441817	F94	Intermediate	Positive			8.00833	1
Symmans	GSE17705	GSM441818	F95	Intermediate	Positive			7.14167	0
Symmans	GSE17705	GSM441819	F96	Low	Positive			8.79167	1
Symmans	GSE17705	GSM441820	F97	High	Positive			8.44167	1
Symmans	GSE17705	GSM441821	F98	Intermediate	Positive			1.48333	0
Symmans	GSE17705	GSM441822	F99	Intermediate	Positive			8.45	1
Symmans	GSE17705	GSM441823	A01	High	Positive			10.6167	1
Symmans	GSE17705	GSM441824	A02	High	Positive			3.5	0
Symmans	GSE17705	GSM441825	A03	High	Positive			4.65833	0
Symmans	GSE17705	GSM441826	A04	Intermediate	Positive			15.2167	1
Symmans	GSE17705	GSM441827	A05	Intermediate	Positive			14.4333	1
Symmans	GSE17705	GSM441828	A06	Intermediate	Positive			13.925	1
Symmans	GSE17705	GSM441829	A07	High	Positive			6.575	0
Symmans	GSE17705	GSM441830	A08	Intermediate	Positive			5.225	0
Symmans	GSE17705	GSM441831	A09	Intermediate	Positive			12.6083	1
Symmans	GSE17705	GSM441832	A10	Intermediate	Positive			11.7333	1
Symmans	GSE17705	GSM441833	A11	High	Positive			12.0417	1
Symmans	GSE17705	GSM441834	A12	Intermediate	Positive			8.08333	0
Symmans	GSE17705	GSM441835	A13	Intermediate	Positive			11.6417	1
Symmans	GSE17705	GSM441836	A14	Intermediate	Positive			12.2083	1
Symmans	GSE17705	GSM441837	A15	Intermediate	Positive			11.9417	1
Symmans	GSE17705	GSM441838	A16	Intermediate	Positive			7.46667	0
Symmans	GSE17705	GSM441839	A17	Intermediate	Positive			7.475	1
Symmans	GSE17705	GSM441840	A18	Intermediate	Positive			10.725	1
Symmans	GSE17705	GSM441841	A19	Intermediate	Positive			10.9333	1
Symmans	GSE17705	GSM441842	A20	Intermediate	Positive			10.3917	1
Symmans	GSE17705	GSM441843	A21	Low	Positive			11.275	1
Symmans	GSE17705	GSM441844	A22	Intermediate	Positive			9.48333	1
Symmans	GSE17705	GSM441845	A23	High	Positive			10.1	1
Symmans	GSE17705	GSM441846	A24	High	Positive			9.325	1
Symmans	GSE17705	GSM441847	A25	High	Positive			9.075	1
Symmans	GSE17705	GSM441848	A26	Intermediate	Positive			8.78333	1
Symmans	GSE17705	GSM441849	A27	High	Positive			4.71667	0
Symmans	GSE17705	GSM441850	A28	Intermediate	Positive			7.24167	0
Symmans	GSE17705	GSM441851	A29	High	Positive			9.44167	1
Symmans	GSE17705	GSM441852	A30	Low	Positive			8.18333	1
Symmans	GSE17705	GSM441853	A31	Low	Positive			7.825	1
Symmans	GSE17705	GSM441854	A32	High	Positive			6.75	1
Symmans	GSE17705	GSM441855	A33	High	Positive			3.525	0
Symmans	GSE17705	GSM441856	A34	Intermediate	Positive			4	0
Symmans	GSE17705	GSM441857	A35	High	Positive			6.29167	1
Symmans	GSE17705	GSM441858	A36	Intermediate	Positive			4.61667	1
Symmans	GSE17705	GSM441859	A37	Intermediate	Positive			4.6	0
Symmans	GSE17705	GSM441860	A38	Intermediate	Positive			6.075	1
Symmans	GSE17705	GSM441861	A39	Intermediate	Positive			5.40833	1
Symmans	GSE17705	GSM441862	A40	Intermediate	Positive			4.56667	1
Symmans	GSE17705	GSM441863	A41	Low	Positive			5.48333	1
Symmans	GSE17705	GSM441864	A42	Low	Positive			3.55833	0
Symmans	GSE17705	GSM441865	A43	Intermediate	Positive			5.475	1
Symmans	GSE17705	GSM441866	A44	High	Positive			1.74167	0
Symmans	GSE17705	GSM441867	A45	High	Positive			2.025	0
Symmans	GSE17705	GSM441868	A46	Intermediate	Positive			8.40833	0
Symmans	GSE17705	GSM441869	A47	High	Positive			3.58333	0
Symmans	GSE17705	GSM441870	A48	Intermediate	Positive			4.2	1
Symmans	GSE17705	GSM441871	A49	Intermediate	Positive			5.3	1
Symmans	GSE17705	GSM441872	A50	Intermediate	Positive			2.8	1
Symmans	GSE17705	GSM441873	A51	Intermediate	Positive			11.9667	1
Symmans	GSE17705	GSM441874	A53	Intermediate	Positive			6.98333	0
Symmans	GSE17705	GSM441875	A54	High	Positive			3.00833	0
Symmans	GSE17705	GSM441876	A55	High	Positive			1.55833	1
Symmans	GSE17705	GSM441877	A56	High	Positive			0.5	1
Symmans	GSE17705	GSM441878	A57	Low	Positive			10.4833	1
Symmans	GSE17705	GSM441879	A58	Intermediate	Positive			3.925	1
Symmans	GSE17705	GSM441880	A59	Intermediate	Positive			2.35	1
Symmans	GSE17705	GSM441881	A60	High	Positive			2.13333	0
Symmans	GSE17705	GSM441882	A61	Intermediate	Positive			2.11667	1
Symmans	GSE17705	GSM441883	A62	Intermediate	Positive			1.45	0
Symmans	GSE17705	GSM441884	A63	Intermediate	Positive			12.3333	1
Symmans	GSE17705	GSM441885	A64	Intermediate	Positive			1.21667	0
Symmans	GSE17705	GSM441886	A65	Intermediate	Positive			8.34167	1
Symmans	GSE17705	GSM441887	A66	Intermediate	Positive			3.41667	0
Symmans	GSE17705	GSM441888	A67	High	Positive			12.1667	1
Symmans	GSE17705	GSM441889	A68	Intermediate	Positive			16.0917	1
Symmans	GSE17705	GSM441890	A69	Intermediate	Positive			12.975	1
Symmans	GSE17705	GSM441891	A70	High	Positive			10.1417	1
Symmans	GSE17705	GSM441892	A71	Intermediate	Positive			14.0833	1
Symmans	GSE17705	GSM441893	A72	Low	Positive			13.725	1
Symmans	GSE17705	GSM441894	A73	Intermediate	Positive			14.1083	1
Symmans	GSE17705	GSM441895	A74	Intermediate	Positive			13.8	1
Symmans	GSE17705	GSM441896	A76	High	Positive			3.70833	0
Symmans	GSE17705	GSM441897	A77	Intermediate	Positive			15.1333	1
Symmans	GSE17705	GSM441898	A78	High	Positive			14.2667	1
Symmans	GSE17705	GSM441899	A79	Intermediate	Positive			14.1917	1
Symmans	GSE17705	GSM441900	A80	Intermediate	Positive			14.4167	1
Symmans	GSE17705	GSM441901	A81	High	Positive			11.425	1
Symmans	GSE17705	GSM441902	A82	Intermediate	Positive			13.2417	1
Symmans	GSE17705	GSM441903	A83	Intermediate	Positive			12.05	1
Symmans	GSE17705	GSM441904	A84	Intermediate	Positive			14.2167	1
Symmans	GSE17705	GSM441905	A85	Intermediate	Positive			14.5667	1
Symmans	GSE17705	GSM441906	A86	Intermediate	Positive			14.4917	1
Symmans	GSE17705	GSM441907	A87	Intermediate	Positive			15.6333	1
Symmans	GSE17705	GSM441908	A88	Intermediate	Positive			3.825	0
Symmans	GSE17705	GSM441909	A89	Intermediate	Positive			10.8417	1
Symmans	GSE17705	GSM441910	A90	Intermediate	Positive			10.125	1
Symmans	GSE17705	GSM441911	A91	Intermediate	Positive			13.9917	1
Symmans	GSE17705	GSM441912	A92	High	Positive			10.275	1
Symmans	GSE17705	GSM441913	A93	Intermediate	Positive			13.2833	1
Symmans	GSE17705	GSM441914	A94	High	Positive			14.1917	1
Symmans	GSE17705	GSM441915	A95	Low	Positive			10.2917	1
Symmans	GSE17705	GSM441916	A96	Intermediate	Positive			13.025	1
Symmans	GSE17705	GSM441917	A97	Intermediate	Positive			13.8333	1
Symmans	GSE17705	GSM441918	A98	Low	Positive			13.65	1
Symmans	GSE17705	GSM441919	A99	High	Positive			9.89167	1
Symmans	GSE17705	GSM441920	A100	Intermediate	Positive			14.4333	1
Symmans	GSE17705	GSM441921	A101	Intermediate	Positive			16.2667	1
van de Vijver	na	na	103	High	Negative			4.95	0
van de Vijver	na	na	107	High	Positive			2.54	0
van de Vijver	na	na	109	High	Negative			3.2	0
van de Vijver	na	na	11	High	Positive			5.8	1
van de Vijver	na	na	110	High	Positive			2.17	0
van de Vijver	na	na	111	High	Positive			1.27	0
van de Vijver	na	na	113	Intermediate	Negative			1	0
van de Vijver	na	na	117	Intermediate	Positive			5.3	1
van de Vijver	na	na	118	Intermediate	Positive			5.23	1
van de Vijver	na	na	12	High	Negative			7.86	1
van de Vijver	na	na	120	Low	Positive			10.1	1
van de Vijver	na	na	122	Low	Positive			14.82	1
van de Vijver	na	na	123	Low	Positive			14.26	1
van de Vijver	na	na	124	Intermediate	Positive			6.64	1
van de Vijver	na	na	125	Low	Positive			7.75	1
van de Vijver	na	na	126	High	Positive			6.32	0
van de Vijver	na	na	127	High	Positive			4.66	0
van de Vijver	na	na	128	High	Positive			8.74	1
van de Vijver	na	na	129	Intermediate	Positive			7.57	1
van de Vijver	na	na	13	High	Positive			8.17	1
van de Vijver	na	na	130	High	Negative			7.3	1
van de Vijver	na	na	131	High	Negative			4.66	1
van de Vijver	na	na	132	High	Positive			6.72	1
van de Vijver	na	na	133	Low	Positive			8.65	1
van de Vijver	na	na	134	Intermediate	Positive			7	0
van de Vijver	na	na	135	High	Negative			9.33	1
van de Vijver	na	na	136	High	Negative			3.44	0
van de Vijver	na	na	137	Low	Positive			15.33	1
van de Vijver	na	na	138	Intermediate	Positive			3.47	0
van de Vijver	na	na	139	Intermediate	Positive			12.77	1
van de Vijver	na	na	14	Low	Positive			8.23	1
van de Vijver	na	na	140	Intermediate	Positive			5.56	1
van de Vijver	na	na	141	High	Negative			1.4	0
van de Vijver	na	na	142	Intermediate	Positive			15.13	1
van de Vijver	na	na	144	High	Negative			14.13	1
van de Vijver	na	na	145	Low	Positive			5.49	1
van de Vijver	na	na	146	Intermediate	Positive			3.66	0
van de Vijver	na	na	147	High	Negative			1.61	0
van de Vijver	na	na	148	Intermediate	Positive			18.34	1
van de Vijver	na	na	149	Intermediate	Negative			17.24	1
van de Vijver	na	na	150	High	Positive			0.96	0
van de Vijver	na	na	151	Intermediate	Positive			14.01	1
van de Vijver	na	na	153	Intermediate	Negative			1.18	0
van de Vijver	na	na	154	Low	Positive			15.1	1
van de Vijver	na	na	155	Intermediate	Positive			0.93	0
van de Vijver	na	na	156	Intermediate	Positive			17.66	1
van de Vijver	na	na	157	Intermediate	Positive			7.87	1
van de Vijver	na	na	158	High	Negative			2.81	0
van de Vijver	na	na	159	High	Positive			4.45	0
van de Vijver	na	na	160	Intermediate	Positive			16.15	1
van de Vijver	na	na	161	Low	Positive			8.13	0
van de Vijver	na	na	162	High	Positive			15.31	1
van de Vijver	na	na	163	High	Positive			15.82	1
van de Vijver	na	na	164	High	Negative			5.66	1
van de Vijver	na	na	165	High	Positive			10.44	1
van de Vijver	na	na	166	High	Positive			1.61	0
van de Vijver	na	na	167	Low	Positive			15.32	1
van de Vijver	na	na	169	High	Positive			14.89	1
van de Vijver	na	na	17	Low	Positive			7.87	1
van de Vijver	na	na	170	Low	Positive			13.35	1
van de Vijver	na	na	172	High	Positive			1.39	0
van de Vijver	na	na	174	High	Positive			13.75	1
van de Vijver	na	na	175	High	Negative			7.59	0
van de Vijver	na	na	176	Low	Positive			12.57	1
van de Vijver	na	na	177	High	Negative			8.93	0
van de Vijver	na	na	178	Low	Positive			13.17	1
van de Vijver	na	na	179	High	Negative			12.76	1
van de Vijver	na	na	180	High	Positive			2.61	0
van de Vijver	na	na	181	High	Negative			11.8	1
van de Vijver	na	na	182	Low	Positive			11.32	1
van de Vijver	na	na	183	Intermediate	Positive			11.86	1
van de Vijver	na	na	184	High	Negative			1.21	0
van de Vijver	na	na	185	Intermediate	Positive			7.33	1
van de Vijver	na	na	186	High	Negative			11.74	1
van de Vijver	na	na	187	Intermediate	Positive			12.5	1
van de Vijver	na	na	188	Intermediate	Positive			11.26	1
van de Vijver	na	na	189	High	Positive			12.07	1
van de Vijver	na	na	190	Intermediate	Positive			11.92	1
van de Vijver	na	na	191	Low	Positive			12.74	1
van de Vijver	na	na	192	High	Positive			2.7	0
van de Vijver	na	na	193	Low	Positive			11.83	1
van de Vijver	na	na	194	Intermediate	Positive			12.47	1
van de Vijver	na	na	195	High	Negative			11.55	1
van de Vijver	na	na	196	Low	Positive			11.2	1
van de Vijver	na	na	197	Low	Negative			11.05	1
van de Vijver	na	na	198	Intermediate	Positive			11.14	1
van de Vijver	na	na	199	High	Positive			10.91	1
van de Vijver	na	na	200	Low	Positive			10.77	1
van de Vijver	na	na	201	Intermediate	Positive			11.2	1
van de Vijver	na	na	202	High	Negative			3.38	0
van de Vijver	na	na	203	High	Positive			11.04	1
van de Vijver	na	na	205	High	Positive			10.14	1
van de Vijver	na	na	207	Intermediate	Positive			9.65	1
van de Vijver	na	na	208	High	Positive			10.67	1
van de Vijver	na	na	209	Intermediate	Positive			6.57	0
van de Vijver	na	na	210	High	Positive			11.2	1
van de Vijver	na	na	212	High	Negative			12.15	1
van de Vijver	na	na	213	High	Positive			1.97	0
van de Vijver	na	na	214	Low	Positive			7.48	0
van de Vijver	na	na	215	High	Negative			10.35	1
van de Vijver	na	na	217	High	Negative			1.72	0
van de Vijver	na	na	218	High	Positive			2.34	0
van de Vijver	na	na	219	Low	Positive			9.83	1
van de Vijver	na	na	220	Low	Positive			10.33	1
van de Vijver	na	na	221	Intermediate	Positive			10.38	1
van de Vijver	na	na	222	High	Negative			2.25	0
van de Vijver	na	na	224	Low	Positive			10.02	1
van de Vijver	na	na	226	High	Negative			8.79	1
van de Vijver	na	na	227	High	Positive			3.36	0
van de Vijver	na	na	228	High	Negative			1.22	0
van de Vijver	na	na	229	Intermediate	Positive			1.62	0
van de Vijver	na	na	230	High	Negative			0.27	0
van de Vijver	na	na	231	Intermediate	Positive			3.58	0
van de Vijver	na	na	233	Low	Positive			14.12	1
van de Vijver	na	na	235	Intermediate	Positive			6.52	1
van de Vijver	na	na	236	High	Negative			2.48	1
van de Vijver	na	na	237	High	Negative			1.15	0
van de Vijver	na	na	238	High	Negative			1.85	0
van de Vijver	na	na	239	Low	Positive			8.09	1
van de Vijver	na	na	240	High	Positive			4.1	0
van de Vijver	na	na	241	High	Negative			2	0
van de Vijver	na	na	243	Low	Positive			9.98	1
van de Vijver	na	na	245	High	Positive			11.55	1
van de Vijver	na	na	246	Low	Negative			11.45	1
van de Vijver	na	na	247	Intermediate	Positive			5.64	1
van de Vijver	na	na	248	High	Negative			4.93	1
van de Vijver	na	na	249	High	Positive			5.32	1
van de Vijver	na	na	250	Low	Positive			11.36	1
van de Vijver	na	na	251	High	Positive			9.41	1
van de Vijver	na	na	252	High	Positive			9.12	0
van de Vijver	na	na	254	Intermediate	Positive			4.59	0
van de Vijver	na	na	256	Intermediate	Positive			8.99	0
van de Vijver	na	na	257	Intermediate	Negative			2.3	0
van de Vijver	na	na	258	Intermediate	Positive			5.12	0
van de Vijver	na	na	259	Intermediate	Positive			5.52	0
van de Vijver	na	na	26	Low	Positive			6.97	1
van de Vijver	na	na	260	Low	Positive			8.3	0
van de Vijver	na	na	261	Low	Positive			8.59	1
van de Vijver	na	na	263	High	Positive			2.22	0
van de Vijver	na	na	264	High	Positive			7.25	1
van de Vijver	na	na	265	High	Negative			6.79	1
van de Vijver	na	na	266	High	Positive			7.01	1
van de Vijver	na	na	267	High	Positive			6.93	1
van de Vijver	na	na	268	High	Negative			7.09	1
van de Vijver	na	na	269	High	Negative			0.94	0
van de Vijver	na	na	27	Low	Positive			5.19	1
van de Vijver	na	na	270	High	Negative			2.96	1
van de Vijver	na	na	271	Low	Positive			7.02	1
van de Vijver	na	na	272	High	Positive			7.25	1
van de Vijver	na	na	273	High	Positive			7	1
van de Vijver	na	na	274	Intermediate	Positive			5.92	1
van de Vijver	na	na	275	Intermediate	Positive			0.05	1
van de Vijver	na	na	276	High	Negative			0.65	0
van de Vijver	na	na	277	Intermediate	Positive			5.11	1
van de Vijver	na	na	278	Low	Positive			5.31	1
van de Vijver	na	na	28	Low	Negative			6.25	1
van de Vijver	na	na	280	Low	Positive			5.29	1
van de Vijver	na	na	281	Intermediate	Positive			7.34	1
van de Vijver	na	na	282	Low	Positive			5.74	1
van de Vijver	na	na	283	High	Positive			5.33	1
van de Vijver	na	na	284	High	Positive			3.92	0
van de Vijver	na	na	285	Low	Positive			5.77	1
van de Vijver	na	na	286	High	Positive			4.94	1
van de Vijver	na	na	287	Low	Positive			6.07	1
van de Vijver	na	na	288	High	Positive			0.35	0
van de Vijver	na	na	29	Low	Positive			11.39	1
van de Vijver	na	na	290	Intermediate	Positive			4.97	1
van de Vijver	na	na	291	High	Positive			11.65	1
van de Vijver	na	na	292	Low	Positive			8.37	1
van de Vijver	na	na	293	High	Positive			6.31	1
van de Vijver	na	na	294	High	Positive			6.14	1
van de Vijver	na	na	295	Intermediate	Positive			5.56	1
van de Vijver	na	na	296	High	Positive			5.09	1
van de Vijver	na	na	297	Low	Positive			9.6	1
van de Vijver	na	na	298	Low	Positive			9.46	1
van de Vijver	na	na	300	High	Positive			2.85	0
van de Vijver	na	na	301	Intermediate	Positive			9.33	1
van de Vijver	na	na	302	High	Positive			1.78	1
van de Vijver	na	na	303	Intermediate	Positive			9.19	1
van de Vijver	na	na	304	Intermediate	Positive			6.71	0
van de Vijver	na	na	305	Intermediate	Positive			9.55	1
van de Vijver	na	na	306	Intermediate	Positive			10.2	1
van de Vijver	na	na	307	High	Negative			1.97	0
van de Vijver	na	na	308	High	Positive			9.32	1
van de Vijver	na	na	309	Intermediate	Positive			8.56	0
van de Vijver	na	na	310	High	Negative			9.1	1
van de Vijver	na	na	311	High	Positive			4.22	0
van de Vijver	na	na	312	Intermediate	Positive			9.1	1
van de Vijver	na	na	313	Intermediate	Positive			6.06	0
van de Vijver	na	na	314	High	Positive			3.22	0
van de Vijver	na	na	315	Low	Positive			8.24	1
van de Vijver	na	na	317	High	Positive			2.14	0
van de Vijver	na	na	318	Intermediate	Positive			2.34	0
van de Vijver	na	na	319	High	Positive			6.37	0
van de Vijver	na	na	320	High	Positive			9.89	1
van de Vijver	na	na	321	Low	Positive			1.5	0
van de Vijver	na	na	322	High	Positive			6.7	1
van de Vijver	na	na	323	Low	Positive			8.8	1
van de Vijver	na	na	324	High	Negative			8.86	1
van de Vijver	na	na	325	Low	Positive			8.85	1
van de Vijver	na	na	326	High	Negative			8.3	1
van de Vijver	na	na	327	High	Positive			4.62	0
van de Vijver	na	na	328	Low	Positive			5.58	1
van de Vijver	na	na	329	High	Positive			5.8	1
van de Vijver	na	na	330	High	Negative			5.2	1
van de Vijver	na	na	331	High	Positive			2.16	0
van de Vijver	na	na	332	High	Negative			7.99	1
van de Vijver	na	na	333	High	Negative			8.5	1
van de Vijver	na	na	334	Low	Positive			7.69	1
van de Vijver	na	na	335	High	Negative			7.48	1
van de Vijver	na	na	336	Low	Positive			7.41	1
van de Vijver	na	na	337	High	Positive			6.82	1
van de Vijver	na	na	338	High	Negative			6.34	1
van de Vijver	na	na	339	High	Positive			16.59	1
van de Vijver	na	na	340	High	Positive			3.12	0
van de Vijver	na	na	341	High	Negative			1.73	0
van de Vijver	na	na	342	Intermediate	Positive			15.35	1
van de Vijver	na	na	343	Intermediate	Positive			6.61	1
van de Vijver	na	na	344	High	Negative			6.87	1
van de Vijver	na	na	345	Low	Positive			7	1
van de Vijver	na	na	346	Intermediate	Positive			7.12	1
van de Vijver	na	na	347	Intermediate	Positive			4.72	1
van de Vijver	na	na	348	Intermediate	Positive			6.17	1
van de Vijver	na	na	349	Intermediate	Positive			6.46	1
van de Vijver	na	na	350	Intermediate	Negative			3.29	1
van de Vijver	na	na	351	High	Positive			6.53	1
van de Vijver	na	na	352	Intermediate	Positive			5.81	1
van de Vijver	na	na	353	High	Positive			6.55	1
van de Vijver	na	na	354	Intermediate	Positive			6.16	1
van de Vijver	na	na	355	Intermediate	Positive			6.05	1
van de Vijver	na	na	356	Low	Positive			6.21	1
van de Vijver	na	na	357	Low	Positive			5.82	1
van de Vijver	na	na	358	Intermediate	Positive			6.24	1
van de Vijver	na	na	359	Intermediate	Positive			6.02	1
van de Vijver	na	na	36	Low	Positive			10.11	1
van de Vijver	na	na	360	Low	Positive			5.55	1
van de Vijver	na	na	361	Low	Positive			5.35	1
van de Vijver	na	na	362	High	Positive			5.26	1
van de Vijver	na	na	363	High	Positive			4.97	0
van de Vijver	na	na	364	Low	Negative			18.08	1
van de Vijver	na	na	365	Low	Positive			17.49	1
van de Vijver	na	na	366	Intermediate	Positive			17.15	1
van de Vijver	na	na	367	High	Positive			0.57	0
van de Vijver	na	na	368	Intermediate	Positive			9.57	0
van de Vijver	na	na	369	Intermediate	Negative			3.26	0
van de Vijver	na	na	370	Low	Positive			10	0
van de Vijver	na	na	371	Intermediate	Positive			1.97	0
van de Vijver	na	na	373	Low	Positive			7.77	1
van de Vijver	na	na	374	High	Positive			2.68	0
van de Vijver	na	na	375	Intermediate	Positive			17.42	1
van de Vijver	na	na	377	High	Negative			8.53	0
van de Vijver	na	na	378	High	Positive			13.92	1
van de Vijver	na	na	379	High	Positive			13.86	1
van de Vijver	na	na	38	Intermediate	Positive			7.35	1
van de Vijver	na	na	380	Intermediate	Positive			12.74	1
van de Vijver	na	na	381	High	Positive			12.26	1
van de Vijver	na	na	383	High	Positive			11.08	1
van de Vijver	na	na	385	High	Positive			1.95	0
van de Vijver	na	na	387	Intermediate	Positive			8.21	1
van de Vijver	na	na	388	Intermediate	Positive			7.23	1
van de Vijver	na	na	389	High	Positive			3.42	0
van de Vijver	na	na	39	Low	Positive			11.02	1
van de Vijver	na	na	390	Low	Positive			6.8	1
van de Vijver	na	na	391	Low	Positive			6.02	1
van de Vijver	na	na	392	High	Positive			6.17	1
van de Vijver	na	na	393	High	Positive			5.57	1
van de Vijver	na	na	394	Intermediate	Positive			5.71	1
van de Vijver	na	na	395	Intermediate	Positive			11.21	1
van de Vijver	na	na	396	High	Negative			10.23	1
van de Vijver	na	na	397	Intermediate	Positive			4.77	0
van de Vijver	na	na	398	High	Negative			8.42	1
van de Vijver	na	na	4	High	Positive			13	1
van de Vijver	na	na	401	Low	Positive			1.53	0
van de Vijver	na	na	402	High	Negative			7.38	1
van de Vijver	na	na	403	Intermediate	Positive			6.75	1
van de Vijver	na	na	404	Low	Positive			7.57	1
van de Vijver	na	na	45	High	Positive			1.09	0
van de Vijver	na	na	48	High	Negative			1.03	0
van de Vijver	na	na	51	Intermediate	Positive			4.91	0
van de Vijver	na	na	56	Intermediate	Positive			4.7	0
van de Vijver	na	na	57	High	Negative			2.3	0
van de Vijver	na	na	58	High	Positive			1.12	0
van de Vijver	na	na	59	High	Positive			4.63	0
van de Vijver	na	na	6	Low	Positive			11.16	1
van de Vijver	na	na	60	Intermediate	Positive			4.89	0
van de Vijver	na	na	61	Low	Positive			2.68	0
van de Vijver	na	na	62	High	Positive			0.81	0
van de Vijver	na	na	7	Low	Negative			10.14	1
van de Vijver	na	na	71	High	Negative			1.98	0
van de Vijver	na	na	72	High	Positive			3.03	0
van de Vijver	na	na	73	Low	Positive			2.15	0
van de Vijver	na	na	75	High	Negative			2.21	0
van de Vijver	na	na	76	High	Negative			2.13	0
van de Vijver	na	na	8	High	Negative			8.8	1
van de Vijver	na	na	9	Intermediate	Positive			10.29	1
Wang	GSE2034	GSM36777	277	Intermediate	Positive			6.58	1
Wang	GSE2034	GSM36778	278	High	Positive			4.17	0
Wang	GSE2034	GSM36779	798	Low	Positive			11	1
Wang	GSE2034	GSM36780	846	Intermediate	Negative			7	1
Wang	GSE2034	GSM36781	765	High	Positive			12.25	1
Wang	GSE2034	GSM36782	600	Intermediate	Positive			5.5	1
Wang	GSE2034	GSM36783	601	Intermediate	Positive			4.33	1
Wang	GSE2034	GSM36784	602	Intermediate	Positive			4.75	0
Wang	GSE2034	GSM36785	605	Intermediate	Positive			4.75	1
Wang	GSE2034	GSM36786	606	Intermediate	Positive			5.5	1
Wang	GSE2034	GSM36787	284	High	Positive			6	1
Wang	GSE2034	GSM36788	609	High	Negative			6.58	1
Wang	GSE2034	GSM36789	285	Intermediate	Positive			4.25	0
Wang	GSE2034	GSM36790	286	Low	Positive			8.92	1
Wang	GSE2034	GSM36791	287	Intermediate	Negative			6.58	1
Wang	GSE2034	GSM36792	288	Intermediate	Positive			5.92	0
Wang	GSE2034	GSM36793	3	Intermediate	Negative			8.42	1
Wang	GSE2034	GSM36794	791	Low	Positive			7.25	1
Wang	GSE2034	GSM36795	855	High	Negative			7.33	1
Wang	GSE2034	GSM36796	5	Intermediate	Positive			9.83	1
Wang	GSE2034	GSM36797	6	High	Negative			0.75	0
Wang	GSE2034	GSM36798	7	High	Negative			8.83	1
Wang	GSE2034	GSM36799	611	High	Positive			6.25	1
Wang	GSE2034	GSM36800	8	Intermediate	Negative			3.08	0
Wang	GSE2034	GSM36801	9	Intermediate	Positive			10.42	1
Wang	GSE2034	GSM36802	612	Intermediate	Positive			7.67	1
Wang	GSE2034	GSM36803	613	Intermediate	Positive			7.75	1
Wang	GSE2034	GSM36804	614	Intermediate	Positive			7.33	1
Wang	GSE2034	GSM36805	290	Intermediate	Positive			8.33	1
Wang	GSE2034	GSM36806	615	Low	Positive			7.67	1
Wang	GSE2034	GSM36807	616	Intermediate	Positive			7.33	1
Wang	GSE2034	GSM36808	292	Intermediate	Negative			4.83	1
Wang	GSE2034	GSM36809	293	High	Negative			4.67	1
Wang	GSE2034	GSM36810	847	Intermediate	Positive			8.75	1
Wang	GSE2034	GSM36811	620	Intermediate	Positive			5.17	0
Wang	GSE2034	GSM36812	621	Low	Negative			6.67	1
Wang	GSE2034	GSM36813	540	Intermediate	Positive			4.08	0
Wang	GSE2034	GSM36814	703	Intermediate	Positive			5.08	0
Wang	GSE2034	GSM36815	625	Intermediate	Positive			6	0
Wang	GSE2034	GSM36816	707	Intermediate	Negative			8.17	1
Wang	GSE2034	GSM36817	627	Intermediate	Positive			9.42	1
Wang	GSE2034	GSM36818	546	Intermediate	Positive			5.17	0
Wang	GSE2034	GSM36819	629	Intermediate	Positive			10.92	1
Wang	GSE2034	GSM36820	749	High	Positive			11.75	1
Wang	GSE2034	GSM36821	856	Intermediate	Positive			7.33	1
Wang	GSE2034	GSM36822	710	High	Negative			4.17	1
Wang	GSE2034	GSM36823	630	High	Positive			9.92	1
Wang	GSE2034	GSM36824	712	High	Positive			7.17	1
Wang	GSE2034	GSM36825	631	Low	Positive			8.25	1
Wang	GSE2034	GSM36826	550	Intermediate	Positive			4.83	0
Wang	GSE2034	GSM36827	713	High	Negative			13	1
Wang	GSE2034	GSM36828	633	High	Negative			6.33	1
Wang	GSE2034	GSM36829	714	High	Positive			13.08	1
Wang	GSE2034	GSM36830	634	Intermediate	Positive			9.75	1
Wang	GSE2034	GSM36831	716	Low	Positive			7.25	1
Wang	GSE2034	GSM36832	635	Low	Positive			9.92	1
Wang	GSE2034	GSM36833	637	High	Negative			4.5	1
Wang	GSE2034	GSM36834	11	High	Positive			9.08	1
Wang	GSE2034	GSM36835	14	High	Negative			1.17	0
Wang	GSE2034	GSM36836	15	Intermediate	Positive			8.25	1
Wang	GSE2034	GSM36837	17	High	Positive			11.42	1
Wang	GSE2034	GSM36838	18	High	Positive			2.83	0
Wang	GSE2034	GSM36839	19	Low	Positive			2.67	0
Wang	GSE2034	GSM36840	848	Intermediate	Positive			7.17	1
Wang	GSE2034	GSM36841	767	Intermediate	Positive			11.17	1
Wang	GSE2034	GSM36842	640	High	Positive			6.75	1
Wang	GSE2034	GSM36843	641	Intermediate	Positive			6.42	1
Wang	GSE2034	GSM36844	804	High	Positive			10.08	1
Wang	GSE2034	GSM36845	642	Low	Positive			4.5	1
Wang	GSE2034	GSM36846	805	High	Negative			8.58	1
Wang	GSE2034	GSM36847	806	High	Negative			7.08	1
Wang	GSE2034	GSM36848	726	Low	Positive			8.75	1
Wang	GSE2034	GSM36849	808	Low	Positive			9.17	1
Wang	GSE2034	GSM36850	727	Intermediate	Positive			10.08	1
Wang	GSE2034	GSM36851	646	Intermediate	Positive			8.33	1
Wang	GSE2034	GSM36852	809	Intermediate	Positive			8.92	1
Wang	GSE2034	GSM36853	728	Intermediate	Positive			8.75	1
Wang	GSE2034	GSM36854	647	Low	Negative			8.75	1
Wang	GSE2034	GSM36855	20	High	Negative			10.67	1
Wang	GSE2034	GSM36856	729	High	Positive			7.17	1
Wang	GSE2034	GSM36857	648	Intermediate	Positive			7.92	1
Wang	GSE2034	GSM36858	21	High	Positive			1.17	0
Wang	GSE2034	GSM36859	22	Low	Positive			10.83	1
Wang	GSE2034	GSM36860	27	High	Positive			2.5	0
Wang	GSE2034	GSM36861	28	Low	Positive			12.92	1
Wang	GSE2034	GSM36862	29	High	Negative			2.08	0
Wang	GSE2034	GSM36863	857	Intermediate	Negative			8.17	1
Wang	GSE2034	GSM36864	810	Intermediate	Positive			7	1
Wang	GSE2034	GSM36865	813	High	Negative			8.58	1
Wang	GSE2034	GSM36866	815	Intermediate	Positive			8.92	1
Wang	GSE2034	GSM36867	817	Intermediate	Positive			9	1
Wang	GSE2034	GSM36868	737	Low	Positive			10.25	1
Wang	GSE2034	GSM36869	738	Low	Positive			10.5	1
Wang	GSE2034	GSM36870	31	High	Positive			2.5	0
Wang	GSE2034	GSM36871	32	Low	Positive			7	1
Wang	GSE2034	GSM36872	33	High	Positive			0.58	0
Wang	GSE2034	GSM36873	34	Intermediate	Positive			8.33	1
Wang	GSE2034	GSM36874	35	High	Positive			2.5	0
Wang	GSE2034	GSM36875	37	High	Negative			0.58	0
Wang	GSE2034	GSM36876	38	High	Negative			11.08	1
Wang	GSE2034	GSM36877	39	High	Positive			3.58	0
Wang	GSE2034	GSM36878	760	High	Positive			8.17	1
Wang	GSE2034	GSM36879	100	High	Negative			3.25	0
Wang	GSE2034	GSM36880	103	Intermediate	Positive			8.08	1
Wang	GSE2034	GSM36881	104	High	Positive			0.92	0
Wang	GSE2034	GSM36882	105	Intermediate	Positive			8.25	1
Wang	GSE2034	GSM36883	849	Low	Positive			7.33	1
Wang	GSE2034	GSM36884	768	High	Positive			10.75	1
Wang	GSE2034	GSM36885	106	Low	Positive			3.33	0
Wang	GSE2034	GSM36886	107	Intermediate	Negative			7.83	1
Wang	GSE2034	GSM36887	900	Low	Positive			9	1
Wang	GSE2034	GSM36888	108	High	Positive			2.33	0
Wang	GSE2034	GSM36889	901	Intermediate	Positive			9	1
Wang	GSE2034	GSM36890	820	Intermediate	Positive			9.67	1
[truncated: 309 more rows]
