# Supplementary material for: Mouse p53-Deficient Cancer Models as Platforms for Obtaining Genomic Predictors of Human Cancer Clinical Outcomes
Source: PLoS One. 2012 Aug 7;7(8):e42494. doi: 10.1371/journal.pone.0042494 (PMC3413665; doi:10.1371/journal.pone.0042494)
Supplement: Table S10 — Molecular annotations of the clinical lung adenocarcinoma specimens with respect to EGFR and KRAS mutational status. (XLS) [file pone.0042494.s020.xls]

## Sheet: SuppTableAdC
Table S10. Molecular annotations of the clinical lung adenocarcinoma specimens with respect to EGFR and KRAS mutational status.
Author	GEO Dataset ID1	GEO Sample ID1	Patient_ID	Risk Group	EGFR_status	KRAS_status	Time to Death (years)	Death event (0=censored; 1= event)
Nguyen	na	na	SB_U133A_2_123T.CEL	L	wt	mut	3	1
Nguyen	na	na	SB_U133A_2_235T.CEL	L	wt	wt	2.08333	1
Nguyen	na	na	SB_U133A_2_265t.CEL	L	wt	wt	1.25	1
Nguyen	na	na	SB_U133A_2_147T.CEL	L	wt	wt	1.33333	1
Nguyen	na	na	SB_U133A_2_11tu.CEL	L	wt	mut	4.33333	1
Nguyen	na	na	SB_U133A_2_530tu.CEL	L	wt	mut	1	1
Nguyen	na	na	SB_U133A_2_631tu.CEL	L	mut	wt	1.08333	1
Nguyen	na	na	SB_U133A_2_45T.CEL	L	wt	wt	3.75	1
Nguyen	na	na	SB_U133A_2_724t.CEL	L	wt	wt	0.333333	1
Nguyen	na	na	SB_U133A_2_17T.CEL	L	wt	wt	3.83333	1
Nguyen	na	na	SB_U133A_2_534T.CEL	L	mut	wt	1.66667	1
Nguyen	na	na	SB_U133A_2_111t.CEL	L	wt	mut	3.25	1
Nguyen	na	na	SB_U133A_2_481tu.CEL	L	wt	wt	1.75	1
Nguyen	na	na	SB_U133A_2_213T.CEL	L	wt	wt	2	1
Nguyen	na	na	SB_U133A_2_749t.CEL	L	wt	wt	0.583333	1
Nguyen	na	na	SB_U133A_2_738t.CEL	L	wt	mut	0.666667	1
Nguyen	na	na	SB_U133A_2_599T.CEL	L	wt	mut	1.16667	1
Nguyen	na	na	SB_U133A_2_130T.CEL	L	mut	wt	2.83333	1
Nguyen	na	na	SB_U133A_2_183t.CEL	L	wt	wt	2.33333	1
Nguyen	na	na	SB_U133A_2_668tu.CEL	L	wt	wt	1	1
Nguyen	na	na	SB_U133A_2_413T.CEL	L	mut	wt	1.83333	1
Nguyen	na	na	SB_U133A_2_691T.CEL	L	wt	wt	0.916667	1
Nguyen	na	na	SB_U133A_2_563tu.CEL	L	wt	wt	1.66667	1
Nguyen	na	na	SB_U133A_2_736t.CEL	L	wt	wt	0.666667	0
Nguyen	na	na	SB_U133A_2_166T.CEL	L	mut	wt	1.91667	1
Nguyen	na	na	SB_U133A_2_36T.CEL	L	wt	wt	4.08333	1
Nguyen	na	na	SB_U133A_2_734tu.CEL	I	mut	wt	0.833333	1
Nguyen	na	na	SB_U133A_2_685t.CEL	I	wt	wt	0.916667	1
Nguyen	na	na	SB_U133A_2_10T.CEL	I	wt	mut	4.33333	1
Nguyen	na	na	SB_U133A_2_602T.CEL	I	wt	wt	1.25	1
Nguyen	na	na	SB_U133A_2_197T.CEL	I	wt	mut	2.16667	1
Nguyen	na	na	SB_U133A_2_485t.CEL	I	wt	wt	1.66667	1
Nguyen	na	na	SB_U133A_2_154T.CEL	I	wt	wt	2.41667	1
Nguyen	na	na	SB_U133A_2_656T.CEL	I	wt	wt	1.25	1
Nguyen	na	na	SB_U133A_2_692T.CEL	I	wt	wt	1.16667	1
Nguyen	na	na	SB_U133A_2_141T.CEL	I	wt	wt	2.08333	0
Nguyen	na	na	SB_U133A_2_719t.CEL	I	mut	wt	0.916667	1
Nguyen	na	na	SB_U133A_2_551tu.CEL	I	wt	mut	1.5	1
Nguyen	na	na	SB_U133A_2_5tu.CEL	I	wt	wt	4.5	1
Nguyen	na	na	SB_U133A_2_609T.CEL	I	wt	wt	1.25	1
Nguyen	na	na	SB_U133A_2_305T.CEL	I	wt	wt	0.75	1
Nguyen	na	na	SB_U133A_2_700tu.CEL	I	wt	wt	0.833333	1
Nguyen	na	na	SB_U133A_2_666T.CEL	I	wt	wt	0.916667	1
Nguyen	na	na	SB_U133A_2_65tu.CEL	I	wt	wt	3	1
Nguyen	na	na	SB_U133A_2_611T.CEL	I	wt	mut	1.25	1
Nguyen	na	na	SB_U133A_2_48T.CEL	I	wt	wt	1.83333	0
Nguyen	na	na	SB_U133A_2_37T.CEL	I	wt	mut	3.58333	1
Nguyen	na	na	SB_U133A_2_343T.CEL	I	wt	mut	1.91667	1
Nguyen	na	na	SB_U133A_2_7tu.CEL	I	wt	wt	3.75	1
Nguyen	na	na	SB_U133A_2_384T.CEL	I	wt	wt	1.41667	0
Nguyen	na	na	SB_U133A_2_459T.CEL	I	wt	wt	1.66667	1
Nguyen	na	na	SB_U133A_2_140T.CEL	I	wt	wt	2	1
Nguyen	na	na	SB_U133A_2_739t.CEL	I	mut	wt	0.75	1
Nguyen	na	na	SB_U133A_2_206tu.CEL	I	wt	wt	2.33333	1
Nguyen	na	na	SB_U133A_2_604T.CEL	I	wt	wt	1.5	1
Nguyen	na	na	SB_U133A_2_471T.CEL	I	wt	wt	1.75	1
Nguyen	na	na	SB_U133A_2_40T.CEL	I	wt	wt	2.25	0
Nguyen	na	na	SB_U133A_2_302T.CEL	I	wt	mut	1.25	0
Nguyen	na	na	SB_U133A_2_304T.CEL	I	wt	wt	1.58333	0
Nguyen	na	na	SB_U133A_2_717t.CEL	I	wt	wt	0.916667	1
Nguyen	na	na	SB_U133A_2_85T.CEL	I	wt	wt	3	1
Nguyen	na	na	SB_U133A_2_245T.CEL	I	wt	mut	2.25	1
Nguyen	na	na	SB_U133A_2_433T.CEL	I	mut	wt	0.833333	0
Nguyen	na	na	SB_U133A_2_712T.CEL	I	wt	wt	1	1
Nguyen	na	na	SB_U133A_2_763t.CEL	I	wt	wt	0.833333	1
Nguyen	na	na	SB_U133A_2_595T.CEL	I	wt	mut	0.916667	0
Nguyen	na	na	SB_U133A_2_273T.CEL	I	wt	mut	1.75	1
Nguyen	na	na	SB_U133A_2_388T.CEL	I	mut	wt	1.75	1
Nguyen	na	na	SB_U133A_2_72T.CEL	I	wt	wt	3	1
Nguyen	na	na	SB_U133A_2_421T.CEL	I	wt	mut	2	1
Nguyen	na	na	SB_U133A_2_169T.CEL	I	mut	wt	2.66667	1
Nguyen	na	na	SB_U133A_2_216T.CEL	H	wt	mut	2.25	1
Nguyen	na	na	SB_U133A_2_383T.CEL	H	wt	wt	1.41667	1
Nguyen	na	na	SB_U133A_2_674T.CEL	H	wt	wt	0.75	1
Nguyen	na	na	SB_U133A_2_550tu.CEL	H	wt	wt	1.66667	1
Nguyen	na	na	SB_U133A_2_450tu.CEL	H	wt	wt	0.416667	1
Nguyen	na	na	SB_U133A_2_178T.CEL	H	wt	wt	2.25	1
Nguyen	na	na	SB_U133A_2_99T.CEL	H	wt	wt	2.83333	1
Nguyen	na	na	SB_U133A_2_292T.CEL	H	wt	mut	0.0833333	1
Nguyen	na	na	SB_U133A_2_230T.CEL	H	mut	wt	0.25	1
Nguyen	na	na	SB_U133A_2_340T.CEL	H	wt	wt	0.916667	0
Nguyen	na	na	SB_U133A_2_710T.CEL	H	wt	mut	0.666667	1
Nguyen	na	na	SB_U133A_2_1tu.CEL	H	wt	mut	4.66667	1
Nguyen	na	na	SB_U133A_2_267T.CEL	H	wt	wt	2.16667	1
Nguyen	na	na	SB_U133A_2_570tu.CEL	H	wt	wt	0	1
Nguyen	na	na	SB_U133A_2_744t.CEL	H	wt	wt	0.916667	1
Nguyen	na	na	SB_U133A_2_704t.CEL	H	wt	wt	0	1
Nguyen	na	na	SB_U133A_2_583t.CEL	H	wt	wt	1.5	0
Nguyen	na	na	SB_U133A_2_350T.CEL	H	wt	mut	2	1
Nguyen	na	na	SB_U133A_2_621tu.CEL	H	mut	wt	0	1
Nguyen	na	na	SB_U133A_2_357T.CEL	H	wt	mut	2	1
Nguyen	na	na	SB_U133A_2_737t.CEL	H	wt	wt	0.75	1
Nguyen	na	na	SB_U133A_2_369T.CEL	H	wt	wt	2.08333	1
Nguyen	na	na	SB_U133A_2_68tu.CEL	H	wt	mut	0.5	0
Nguyen	na	na	SB_U133A_2_34T.CEL	H	wt	wt	0.166667	0
Nguyen	na	na	SB_U133A_2_597T.CEL	H	wt	wt	1.16667	1
Nguyen	na	na	SB_U133A_2_212T.CEL	H	wt	mut	0.833333	0
Nguyen	na	na	SB_U133A_2_349T.CEL	H	wt	mut	1.91667	1
Nguyen	na	na	SB_U133A_2_608T.CEL	H	wt	wt	0.75	0
Nguyen	na	na	SB_U133A_2_395T.CEL	H	wt	wt	2.08333	1
Nguyen	na	na	SB_U133A_2_637tu.CEL	H	mut	wt	1.08333	1
Nguyen	na	na	SB_U133A_2_181T.CEL	H	mut	wt	2.66667	1
Nguyen	na	na	SB_U133A_2_727tu.CEL	H	wt	wt	0.166667	0
Nguyen	na	na	SB_U133A_2_740t.CEL	H	wt	wt	0.0833333	1
Nguyen	na	na	SB_U133A_2_253tu.CEL	H	wt	wt	1.5	0
Nguyen	na	na	SB_U133A_2_282T.CEL	H	wt	mut	2.08333	1
Nguyen	na	na	SB_U133A_2_110T.CEL	H	wt	mut	2.58333	0
Nguyen	na	na	SB_U133A_2_376T.CEL	H	wt	mut	0.916667	0
Nguyen	na	na	SB_U133A_2_269T.CEL	H	wt	wt	1.5	1
Nguyen	na	na	SB_U133A_2_379tu.CEL	H	wt	wt	0.333333	1
Nguyen	na	na	SB_U133A_2_651tu.CEL	H	mut	wt	1.33333	1
Nguyen	na	na	SB_U133A_2_536tu.CEL	H	wt	wt	0.416667	1
Nguyen	na	na	SB_U133A_2_461T.CEL	H	wt	wt	2	1
Nguyen	na	na	SB_U133A_2_573tu.CEL	H	wt	wt	1.41667	1
Nguyen	na	na	SB_U133A_2_117T.CEL	H	wt	wt	2.66667	1
Nguyen	na	na	SB_U133A_2_366T.CEL	H	mut	wt	0.666667	1
Nguyen	na	na	SB_U133A_2_410T.CEL	H	wt	wt	1.83333	1
Nguyen	na	na	SB_U133A_2_186T.CEL	H	wt	wt	1.5	0
Nguyen	na	na	SB_U133A_2_512T.CEL	H	mut	wt	0	1
Nguyen	na	na	SB_U133A_2_489tu.CEL	H	wt	wt	1.83333	1
Nguyen	na	na	SB_U133A_2_127T.CEL	H	wt	mut	2.75	0
Nguyen	na	na	SB_U133A_2_303T.CEL	H	mut	wt	2.08333	1
Nguyen	na	na	SB_U133A_2_95T.CEL	H	wt	wt	2.75	0
Nguyen	na	na	SB_U133A_2_223T.CEL	H	mut	wt	2.33333	1
Nguyen	na	na	SB_U133A_2_756t.CEL	H	wt	wt	0.5	1
Nguyen	na	na	SB_U133A_2_706T.CEL	H	wt	mut	0.416667	1
Nguyen	na	na	SB_U133A_2_316T.CEL	H	wt	wt	0.833333	0
Nguyen	na	na	SB_U133A_2_600T.CEL	H	wt	wt	1.33333	1
Nguyen	na	na	SB_U133A_2_588tu.CEL	H	wt	mut	0.25	0
Tomida	GSE13213	GSM333736	AD067	L	wt	wt	6.86849	1
Tomida	GSE13213	GSM333674	AD002	L	wt	wt	8.9726	1
Tomida	GSE13213	GSM333761	AD102	L	mut	wt	6.26849	1
Tomida	GSE13213	GSM333708	AD039	L	mut	wt	7.66027	1
Tomida	GSE13213	GSM333717	AD048	L	mut	wt	7.40274	1
Tomida	GSE13213	GSM333700	AD031	L	wt	wt	7.90411	1
Tomida	GSE13213	GSM333786	AD127	L	wt	wt	5.09041	1
Tomida	GSE13213	GSM333738	AD069	L	mut	wt	6.90685	1
Tomida	GSE13213	GSM333682	AD010	L	wt	wt	8.89041	1
Tomida	GSE13213	GSM333771	AD112	L	wt	wt	5.66301	1
Tomida	GSE13213	GSM333776	AD117	L	wt	wt	5.46301	1
Tomida	GSE13213	GSM333782	AD123	L	mut	wt	5.04932	1
Tomida	GSE13213	GSM333784	AD125	L	mut	wt	5.22466	1
Tomida	GSE13213	GSM333779	AD120	L	wt	mut	4.99452	1
Tomida	GSE13213	GSM333778	AD119	L	mut	wt	5.06575	1
Tomida	GSE13213	GSM333746	AD077	L	mut	wt	6.43288	1
Tomida	GSE13213	GSM333706	AD037	L	mut	wt	8.03288	1
Tomida	GSE13213	GSM333765	AD106	L	mut	wt	5.87397	1
Tomida	GSE13213	GSM333696	AD026	I	mut	wt	7.88767	1
Tomida	GSE13213	GSM333679	AD007	I	mut	wt	8.89041	1
Tomida	GSE13213	GSM333774	AD115	I	mut	wt	5.59178	1
Tomida	GSE13213	GSM333773	AD114	I	mut	wt	5.38904	1
Tomida	GSE13213	GSM333785	AD126	I	wt	wt	1.95342	0
Tomida	GSE13213	GSM333735	AD066	I	mut	wt	6.44658	1
Tomida	GSE13213	GSM333705	AD036	I	mut	wt	7.53151	1
Tomida	GSE13213	GSM333740	AD071	I	wt	wt	6.19178	1
Tomida	GSE13213	GSM333683	AD011	I	mut	wt	9.0274	1
Tomida	GSE13213	GSM333777	AD118	I	mut	wt	4.43288	0
Tomida	GSE13213	GSM333767	AD108	I	mut	wt	5.53151	1
Tomida	GSE13213	GSM333775	AD116	I	mut	wt	2.85479	0
Tomida	GSE13213	GSM333707	AD038	I	mut	wt	3.80548	0
Tomida	GSE13213	GSM333783	AD124	I	wt	wt	5.07397	1
Tomida	GSE13213	GSM333680	AD008	I	wt	mut	8.96986	1
Tomida	GSE13213	GSM333742	AD073	I	wt	wt	3.36712	0
Tomida	GSE13213	GSM333725	AD056	I	wt	wt	6.43014	1
Tomida	GSE13213	GSM333788	AD129	I	wt	wt	3.43014	0
Tomida	GSE13213	GSM333687	AD015	I	wt	wt	8.89315	1
Tomida	GSE13213	GSM333693	AD023	I	wt	wt	8.23014	1
Tomida	GSE13213	GSM333772	AD113	I	wt	wt	5.50411	1
Tomida	GSE13213	GSM333787	AD128	I	mut	wt	4.64658	1
Tomida	GSE13213	GSM333749	AD080	I	mut	wt	5.3589	1
Tomida	GSE13213	GSM333692	AD021	I	wt	wt	8.71781	1
Tomida	GSE13213	GSM333718	AD049	I	wt	wt	1.74247	0
Tomida	GSE13213	GSM333716	AD047	I	mut	wt	7.47671	1
Tomida	GSE13213	GSM333764	AD105	I	wt	wt	5.99726	1
Tomida	GSE13213	GSM333755	AD086	I	mut	wt	2.94247	0
Tomida	GSE13213	GSM333727	AD058	I	wt	mut	5.61644	1
Tomida	GSE13213	GSM333715	AD046	I	mut	wt	6.45205	1
Tomida	GSE13213	GSM333709	AD040	I	mut	wt	0.989041	0
Tomida	GSE13213	GSM333734	AD065	I	wt	wt	6.92603	1
Tomida	GSE13213	GSM333745	AD076	I	wt	wt	3.65205	0
Tomida	GSE13213	GSM333711	AD042	I	wt	wt	6.86575	1
Tomida	GSE13213	GSM333780	AD121	I	wt	wt	5.03014	1
Tomida	GSE13213	GSM333714	AD045	I	mut	wt	7.66301	1
Tomida	GSE13213	GSM333689	AD018	I	wt	wt	2.82192	0
Tomida	GSE13213	GSM333768	AD109	I	mut	wt	3.32329	0
Tomida	GSE13213	GSM333676	AD004	I	wt	wt	8.80548	1
Tomida	GSE13213	GSM333730	AD061	I	wt	wt	6.91781	1
Tomida	GSE13213	GSM333739	AD070	I	mut	wt	4.11233	0
Tomida	GSE13213	GSM333685	AD013	H	mut	wt	5.08219	1
Tomida	GSE13213	GSM333677	AD005	H	mut	wt	3.28767	0
Tomida	GSE13213	GSM333781	AD122	H	wt	wt	5.29041	1
Tomida	GSE13213	GSM333723	AD054	H	wt	wt	1.63288	0
Tomida	GSE13213	GSM333701	AD032	H	wt	wt	7.4	1
Tomida	GSE13213	GSM333681	AD009	H	mut	wt	1.4	0
Tomida	GSE13213	GSM333675	AD003	H	wt	wt	4.62192	0
Tomida	GSE13213	GSM333691	AD020	H	wt	wt	8.37534	1
Tomida	GSE13213	GSM333702	AD033	H	wt	mut	2.45479	0
Tomida	GSE13213	GSM333733	AD064	H	wt	wt	6.93973	1
Tomida	GSE13213	GSM333726	AD057	H	mut	wt	5.15068	1
Tomida	GSE13213	GSM333762	AD103	H	mut	wt	6.2137	1
Tomida	GSE13213	GSM333732	AD063	H	mut	wt	3.18904	0
Tomida	GSE13213	GSM333760	AD101	H	wt	mut	6.28493	1
Tomida	GSE13213	GSM333688	AD016	H	wt	wt	8.68219	1
Tomida	GSE13213	GSM333737	AD068	H	mut	wt	6.90137	1
Tomida	GSE13213	GSM333713	AD044	H	wt	wt	6.00822	1
Tomida	GSE13213	GSM333704	AD035	H	wt	wt	7.70685	1
Tomida	GSE13213	GSM333769	AD110	H	wt	wt	2.86027	0
Tomida	GSE13213	GSM333758	AD089	H	wt	wt	2.48219	0
Tomida	GSE13213	GSM333770	AD111	H	wt	mut	5.35616	1
Tomida	GSE13213	GSM333724	AD055	H	mut	wt	6.90411	1
Tomida	GSE13213	GSM333743	AD074	H	wt	mut	6.4137	1
Tomida	GSE13213	GSM333710	AD041	H	mut	wt	1.08767	0
Tomida	GSE13213	GSM333703	AD034	H	wt	wt	7.9726	1
Tomida	GSE13213	GSM333721	AD052	H	wt	wt	6.72877	1
Tomida	GSE13213	GSM333694	AD024	H	wt	wt	8.68493	1
Tomida	GSE13213	GSM333673	AD001	H	mut	wt	3.63288	0
Tomida	GSE13213	GSM333763	AD104	H	wt	wt	5.75616	1
Tomida	GSE13213	GSM333720	AD051	H	wt	wt	7.40274	1
Tomida	GSE13213	GSM333750	AD081	H	mut	wt	2.05205	0
Tomida	GSE13213	GSM333789	AD130	H	wt	mut	3.34795	0
Tomida	GSE13213	GSM333752	AD083	H	mut	wt	2.35616	0
Tomida	GSE13213	GSM333719	AD050	H	wt	mut	2.26849	0
Tomida	GSE13213	GSM333712	AD043	H	wt	wt	6.64658	1
Tomida	GSE13213	GSM333686	AD014	H	wt	mut	1.90137	0
Tomida	GSE13213	GSM333697	AD027	H	mut	wt	3.48219	0
Tomida	GSE13213	GSM333766	AD107	H	wt	mut	5.26027	1
Tomida	GSE13213	GSM333729	AD060	H	wt	wt	1.20548	0
Tomida	GSE13213	GSM333741	AD072	H	wt	mut	6.40822	1
Tomida	GSE13213	GSM333751	AD082	H	wt	wt	6.39726	1
Tomida	GSE13213	GSM333759	AD090	H	wt	wt	1.30685	0
Tomida	GSE13213	GSM333722	AD053	H	wt	mut	2.14795	0
Tomida	GSE13213	GSM333748	AD079	H	wt	wt	3.29041	0
Tomida	GSE13213	GSM333699	AD030	H	wt	mut	7.9589	1
Tomida	GSE13213	GSM333756	AD087	H	wt	wt	2.37534	0
Tomida	GSE13213	GSM333754	AD085	H	wt	wt	6.41644	1
Tomida	GSE13213	GSM333684	AD012	H	mut	wt	8.93151	1
Tomida	GSE13213	GSM333728	AD059	H	wt	wt	5.67671	1
Tomida	GSE13213	GSM333698	AD029	H	wt	wt	8.16164	1
Tomida	GSE13213	GSM333731	AD062	H	wt	wt	1.32055	0
Tomida	GSE13213	GSM333695	AD025	H	wt	wt	8.14795	1
Tomida	GSE13213	GSM333690	AD019	H	wt	wt	5.7589	1
Tomida	GSE13213	GSM333744	AD075	H	wt	wt	2.12877	0
Tomida	GSE13213	GSM333678	AD006	H	mut	wt	0.610959	0
Tomida	GSE13213	GSM333747	AD078	H	wt	wt	2.76164	0
Tomida	GSE13213	GSM333757	AD088	H	wt	wt	0.832877	0
Tomida	GSE13213	GSM333753	AD084	H	wt	mut	0.509589	0
1na: non aplicable
